# Supplementary material for: The bromodomain and extra-terminal inhibitor CPI203 enhances the antiproliferative effects of rapamycin on human neuroendocrine tumors
Source: Cell Death Dis. 2014 Oct 9;5(10):e1450–. doi: 10.1038/cddis.2014.396 (PMC4237236; doi:10.1038/cddis.2014.396)
Supplement: Supplementary Table S1 [file cddis2014396x4.xls]

## Sheet: 8 h DEgenes
Table S1
Gene Name	CPI203 treated vs control @ 8 h	Average Treated	Average Control	Fold Change	p-val
SUCNR1	Down	3.91153	9.83046	60.5028	6.79299e-05
PROM1	Down	3.59722	9.00954	42.5866	0.000202481
C1orf110	Down	4.2897	8.86407	23.8245	0.00264235
MLKL	Down	3.24132	7.69367	21.8923	0.00577511
HTR2A	Down	3.69624	8.13301	21.6571	0.000441685
LOC145837	Down	3.39485	7.5506	17.824	0.000428628
ISX	Down	4.23941	8.23036	15.9	0.000184323
CORO2B	Down	3.83833	7.80844	15.672	0.00243231
LOC146336	Down	4.45706	8.39101	15.2839	9.58399e-05
CSGALNACT1	Down	3.73054	7.59043	14.5192	0.00103523
CNIH3	Down	3.68894	7.41403	13.224	0.00232289
FAM101A	Down	4.26608	7.83666	11.8809	0.00662035
XIRP2	Down	2.50935	6.0072	11.2968	0.00696124
CXCL12	Down	5.62676	9.05041	10.7306	0.000390713
CLDN14	Down	4.65985	8.0545	10.517	0.00515914
PIK3AP1	Down	4.04828	7.41483	10.3142	0.00567666
AIM1	Down	3.01786	6.3816	10.294	0.000264462
SLC35D3	Down	7.27491	10.6377	10.2873	0.000583749
NLRC5	Down	5.30028	8.40364	8.59418	0.00157943
KCND2	Down	2.80008	5.88676	8.4954	0.00153331
NKX2-2	Down	7.30118	10.2444	7.69124	0.00376704
TET1	Down	3.0236	5.8979	7.33247	0.00918899
PHACTR3	Down	7.05431	9.92039	7.29077	0.00034767
FAM87A	Down	2.15875	4.98674	7.10084	0.00217307
ZNF792	Down	4.34741	7.17521	7.09992	0.00101323
EPHX4	Down	5.57589	8.39679	7.06602	0.000685787
CBFA2T3	Down	5.84866	8.64954	6.9687	0.000355469
GCNT3	Down	6.55253	9.33472	6.87895	0.000907199
ZNF618	Down	5.58647	8.34773	6.77989	0.00105723
PRDM16	Down	5.32401	8.06756	6.69714	0.00472793
ADCYAP1	Down	2.49081	5.23226	6.68744	0.000783316
CABP7	Down	5.31951	8.03449	6.56584	0.000296428
ANKRD45	Down	5.04847	7.7266	6.40025	0.000265418
THSD7A	Down	4.78263	7.45758	6.38617	0.00827944
HSPB8	Down	5.89386	8.55063	6.30618	0.00498842
MACC1	Down	7.02309	9.66905	6.25914	0.00244102
RASSF9	Down	4.45822	7.05788	6.06143	0.00127705
HRK	Down	5.15974	7.74264	5.99143	0.00204273
CREB5	Down	3.64292	6.22084	5.97077	0.000969028
GOLGA7B	Down	3.17437	5.74782	5.95232	0.000107116
B3GNT3	Down	6.20426	8.69914	5.63685	0.00108764
TMEM61	Down	8.89363	11.3788	5.59915	0.00240869
FBLIM1	Down	4.18021	6.65867	5.57304	0.00741085
ANXA3	Down	8.30505	10.7371	5.39655	0.0064136
IL12RB2	Down	5.1637	7.56751	5.292	0.0059471
HPDL	Down	5.73331	8.10463	5.17415	0.00139486
LCK	Down	4.2554	6.58535	5.02787	0.000791579
ADORA2A	Down	7.40552	9.71625	4.96134	0.000499317
TMEM154	Down	5.82495	8.09192	4.81311	0.00272941
B3GALT2	Down	7.68814	9.92271	4.70623	0.000284918
TMPRSS3	Down	6.0202	8.23502	4.64223	0.00178787
HEPACAM2	Down	7.92379	10.1046	4.53402	0.00119444
BDKRB2	Down	5.79138	7.9591	4.49312	0.00413725
PTP4A3	Down	7.52372	9.68985	4.48816	0.00375526
CXCL6	Down	5.56932	7.72813	4.46548	0.00161109
ADCY8	Down	5.85991	8.00214	4.41446	0.00305459
PSTPIP1	Down	3.08445	5.22648	4.41383	0.00474007
SMOC1	Down	5.70564	7.84557	4.40742	0.00158521
TRBC1	Down	7.96874	10.1064	4.40041	0.00051216
C9orf91	Down	3.47641	5.61322	4.39788	0.00330478
TRAF5	Down	6.53754	8.67027	4.38548	0.00553672
FRY	Down	8.06033	10.1579	4.27978	0.000355642
DOK7	Down	6.94246	9.03216	4.25658	0.00969645
DTX3L	Down	5.08741	7.17511	4.25071	0.00049456
S100Z	Down	3.88839	5.97379	4.24392	0.0076528
C11orf52	Down	3.52465	5.59991	4.21422	0.00573548
DSCR6	Down	4.63929	6.71038	4.20205	0.00471353
DLX5	Down	3.00726	5.07478	4.19167	0.00923752
TNS3	Down	9.29582	11.3554	4.16871	0.00139202
PLSCR4	Down	5.36498	7.41363	4.13719	0.0077896
BHLHE40	Down	2.77389	4.81744	4.1226	0.00296715
MMACHC	Down	6.22731	8.26726	4.11231	0.00365194
DHRS3	Down	3.5354	5.5683	4.09227	0.00722035
FERMT1	Down	5.60277	7.631	4.07905	0.00108484
FOXJ1	Down	4.96812	6.98288	4.04112	0.00066021
MPZ	Down	2.98865	4.99941	4.02995	0.00438677
PION	Down	2.71633	4.72128	4.01376	0.00543514
TRIM16	Down	5.34479	7.34162	3.99123	0.00064141
TSHZ3	Down	3.58026	5.57139	3.97547	0.000709569
HAS2	Down	3.27085	5.25558	3.95789	0.00736162
FAM176A	Down	7.59605	9.57889	3.9527	0.00145524
NR0B2	Down	8.86143	10.8364	3.9311	0.00065672
ZNF573	Down	5.49416	7.45888	3.90338	0.0082998
AMIGO2	Down	8.12147	10.0833	3.8955	0.00205197
ANKRD22	Down	4.92611	6.88333	3.88314	0.00125778
ADORA2B	Down	4.57443	6.49766	3.79271	0.00188816
ACSL5	Down	4.37941	6.2925	3.76615	0.000360416
INHBE	Down	3.89211	5.80165	3.75688	0.00094767
TGFB3	Down	8.26437	10.1618	3.72544	0.000381652
C11orf93	Down	5.69561	7.5872	3.71043	0.000127208
TNFRSF11B	Down	10.2362	12.112	3.66984	3.85638e-06
SDC1	Down	5.33483	7.19505	3.63064	0.00183925
RHOH	Down	3.15528	5.01044	3.61791	0.00351393
ODZ4	Down	3.79051	5.64177	3.60815	0.00157685
TBL1XR1	Down	6.52468	8.37166	3.59748	9.12682e-05
SERTAD4	Down	5.8724	7.71766	3.59317	0.00214791
LOC285758	Down	5.99744	7.83356	3.57048	0.0037717
BEND3	Down	6.49879	8.30149	3.48872	0.00107217
CELF3	Down	7.43458	9.23534	3.48405	0.00104129
TCEA3	Down	3.33712	5.13723	3.48246	0.00338843
ABCC2	Down	6.20957	8.00051	3.46041	0.00902718
LOC100507192	Down	7.83764	9.6282	3.4595	0.00547927
ANXA13	Down	6.23525	8.02158	3.44935	0.00454516
L3MBTL3	Down	2.33841	4.11718	3.43133	0.00378775
SIM2	Down	2.24888	4.01484	3.401	0.00475864
FAM109B	Down	4.00552	5.76946	3.39624	0.0023471
MGLL	Down	6.93461	8.69485	3.38754	0.000315078
BATF2	Down	4.37809	6.12688	3.36078	0.00460089
FBXO15	Down	4.98174	6.72887	3.35689	0.00326097
SLC7A11	Down	7.48829	9.23297	3.35121	0.000646314
DBNDD2	Down	8.08115	9.82044	3.3387	0.0023095
BDKRB1	Down	3.69619	5.43393	3.33513	0.00113876
RAB7L1	Down	5.49308	7.23028	3.33387	0.00401274
LOC100506638	Down	4.30145	6.03237	3.31939	0.000126901
NXPH1	Down	7.61246	9.33963	3.31078	0.00320168
TBC1D30	Down	2.83273	4.55607	3.30199	0.00254949
LOC283278	Down	1.86577	3.55802	3.23159	0.000574018
PIGB	Down	5.32294	7.01502	3.23123	0.00229599
DNALI1	Down	8.17808	9.87004	3.23094	0.00382272
VSTM2A	Down	7.21183	8.89996	3.22239	0.00377892
PLAC8	Down	10.863	12.5421	3.20224	0.000105483
BCL3	Down	4.04079	5.70634	3.17235	0.00123538
DACT1	Down	1.76839	3.431	3.16589	0.00261646
C1orf210	Down	6.36983	8.02669	3.15328	0.00546193
SMAD9	Down	7.0288	8.68006	3.14108	0.000911395
HGD	Down	6.54597	8.18629	3.11737	0.00555621
PPAP2C	Down	7.70383	9.33884	3.1059	0.00247214
LOC158402	Down	4.62601	6.26089	3.1056	0.00803019
TFAP2B	Down	3.06862	4.70292	3.10437	2.41716e-05
BCAT1	Down	5.24413	6.87584	3.09881	0.00825168
TSPAN11	Down	5.46196	7.08816	3.08698	0.00154761
FZD2	Down	4.84656	6.47254	3.0865	0.00984058
CPNE2	Down	7.80344	9.41501	3.05584	0.00157214
B4GALT2	Down	4.14529	5.75597	3.05395	0.000238399
APOB	Down	7.66342	9.27009	3.04548	0.00185594
MAPK13	Down	7.43972	9.04079	3.03368	0.00162059
PCDHB5	Down	8.10285	9.69734	3.01988	0.0022548
P2RX5	Down	5.11652	6.70798	3.01355	0.00156938
INPP4B	Down	4.72853	6.31569	3.00458	0.00678253
PCDHB14	Down	7.80955	9.39186	2.99448	0.000265934
CCND1	Down	8.6704	10.2506	2.99016	0.00165604
ZNF692	Down	5.69604	7.27408	2.98565	0.00385649
SLC18A1	Down	3.50418	5.08192	2.98502	0.000693571
HECW2	Down	6.60616	8.18067	2.97834	0.0028898
H2AFY2	Down	7.52038	9.09243	2.97326	0.00156472
IGSF10	Down	4.68962	6.2582	2.96613	0.00083496
SYK	Down	6.31067	7.87218	2.95163	0.00560588
TMEM178	Down	11.5066	13.0668	2.94897	6.55399e-05
C2orf88	Down	5.4654	7.02438	2.94645	0.000654236
USP18	Down	7.50857	9.06519	2.94163	0.000243996
AKAP2	Down	5.50288	7.04927	2.92084	0.00039457
SLC37A1	Down	7.37972	8.92335	2.91528	0.00389486
NEK3	Down	6.6878	8.22333	2.89895	0.00444467
LOC728855	Down	9.62043	11.1526	2.89214	0.00112092
MLLT11	Down	10.902	12.4324	2.88864	0.00169029
PLEK2	Down	7.84694	9.37675	2.88747	0.00108011
UBE2QL1	Down	7.483	9.0127	2.88726	0.00883707
GAS2	Down	5.68992	7.21924	2.8865	0.00536757
TSGA14	Down	5.39419	6.91651	2.87254	7.84535e-05
KIRREL2	Down	5.38683	6.90721	2.86867	0.00389633
KCTD15	Down	2.93776	4.45688	2.86616	0.000134706
BTN3A2	Down	7.09664	8.60987	2.85449	0.00454917
SMOC2	Down	6.98787	8.50105	2.8544	0.00175473
ARID3A	Down	9.06838	10.5763	2.844	0.00613606
LEMD1	Down	7.36449	8.86816	2.83563	0.00132305
ATP2C2	Down	4.79958	6.30163	2.83246	0.00228112
PGM5	Down	3.06328	4.55713	2.8164	0.00149793
LOC283454	Down	4.14866	5.64233	2.81605	0.00259416
LAT2	Down	3.82016	5.31074	2.81003	0.00423407
KCNH2	Down	5.48086	6.97092	2.809	0.00121962
ENPEP	Down	6.48248	7.97128	2.80655	0.00247195
FUT3	Down	4.30554	5.79379	2.80548	0.00654403
LOC100509088	Down	3.7269	5.2145	2.80423	0.00171559
HSPC159	Down	6.53495	8.02233	2.80379	0.0080302
CCDC50	Down	7.0861	8.57233	2.80156	0.00756312
CAPN8	Down	3.14249	4.62477	2.7939	0.0049195
TSPAN18	Down	2.81346	4.27878	2.76126	0.00777672
AKR1B10	Down	5.03265	6.49612	2.75771	0.00123781
CTPS2	Down	7.02978	8.49302	2.75727	0.00130769
PPP1R9A	Down	4.90157	6.36196	2.75183	0.00306317
ZBTB8A	Down	7.20315	8.66128	2.74752	0.0055473
SEMA4C	Down	7.81009	9.26682	2.74485	0.00424324
ACPP	Down	2.71094	4.1652	2.74016	0.00283086
IL20RA	Down	4.0652	5.51179	2.72561	0.00105077
SLC38A11	Down	8.92032	10.3669	2.7256	0.0014169
METTL4	Down	6.09545	7.53792	2.71786	0.00219455
UBXN8	Down	7.11569	8.54348	2.69034	0.0056563
PCDHB10	Down	6.90627	8.3334	2.68911	0.00362129
CAMK1D	Down	5.24134	6.66818	2.68857	0.00646247
DNMT3A	Down	4.86815	6.29201	2.68303	0.00580615
TDRD3	Down	5.12278	6.5454	2.68071	0.00744558
AGPAT3	Down	5.0698	6.49072	2.67757	0.00133772
AGR3	Down	10.8611	12.2799	2.67359	0.00588225
PPFIBP2	Down	5.62394	7.04153	2.67139	0.000461137
TUBBP5	Down	6.59951	8.01673	2.6707	0.00573844
INHBB	Down	9.23732	10.6543	2.67024	0.00929815
LOC100505608	Down	7.90497	9.31555	2.65845	0.00586294
CYP27B1	Down	6.02384	7.43251	2.65491	0.00789243
DFFB	Down	7.13156	8.53957	2.65371	0.000205565
SALL1	Down	2.96263	4.36951	2.65163	0.0064781
TRIM38	Down	5.88434	7.29091	2.65106	0.00226312
LONRF3	Down	4.74553	6.15106	2.64914	0.00633555
LOC441869	Down	5.46287	6.86737	2.64726	0.00260147
PHF19	Down	9.39074	10.7933	2.64368	0.00249261
C4orf19	Down	5.27008	6.67115	2.64097	0.000167623
PLEKHA2	Down	3.90188	5.30196	2.63916	0.00391224
RGS4	Down	7.49792	8.89294	2.62991	0.00787114
FLJ27352	Down	5.60519	7	2.62954	0.00532326
ELK3	Down	9.35688	10.7458	2.61888	0.00298755
TXNDC15	Down	8.58135	9.9683	2.61526	0.00315836
FAM200B	Down	6.73867	8.11696	2.5996	0.00969098
C2CD4A	Down	8.3405	9.71597	2.59451	0.00237849
GPRC5C	Down	7.20388	8.57691	2.59014	0.00224225
CACNB3	Down	4.6234	5.99491	2.58741	0.00301415
DNAJC17	Down	7.19197	8.5627	2.58601	0.0024892
LOC100130933	Down	7.08504	8.45022	2.57607	0.00633844
KCNJ3	Down	5.2442	6.60735	2.57246	0.00205075
TMEM62	Down	8.00976	9.37267	2.57203	0.00487244
ZFP37	Down	6.7022	8.06319	2.5686	0.00940924
COL27A1	Down	4.77584	6.13544	2.56614	0.00588229
SETBP1	Down	6.94581	8.30241	2.56081	0.00785887
C9orf167	Down	5.94545	7.30195	2.56063	0.00180417
PPP1R1C	Down	6.07276	7.42796	2.55832	0.00206656
GABPB2	Down	3.14538	4.49673	2.5515	0.0047763
RAP1GAP2	Down	6.97316	8.32404	2.55068	0.000813568
VIP	Down	11.0889	12.4352	2.54252	0.00184324
DDR1	Down	6.17832	7.52436	2.54214	0.00379648
ADAM12	Down	5.77705	7.12081	2.53813	4.35466e-05
RHOBTB1	Down	6.28404	7.62733	2.5373	0.00359969
BID	Down	6.70463	8.04663	2.53502	0.000198425
ZNF689	Down	7.47815	8.81744	2.53027	0.00499872
LAMC2	Down	5.0501	6.38362	2.52016	0.00422578
STX10	Down	7.49143	8.823	2.51677	0.00358108
GIPC2	Down	7.85647	9.18732	2.5155	0.00187514
CCDC86	Down	8.66605	9.99603	2.51401	0.00132582
RIN2	Down	3.96306	5.29284	2.51363	0.00134687
CHRNA3	Down	3.383	4.71007	2.50893	0.00910057
KIAA1274	Down	6.92087	8.24691	2.50715	0.00355281
SKAP1	Down	3.61873	4.94238	2.503	0.00346357
PMP22	Down	7.59457	8.91765	2.50199	0.00857987
SERPINA10	Down	5.77818	7.10027	2.50028	0.00724111
TM4SF1	Down	7.12984	8.45019	2.49727	0.00195828
DUS4L	Down	7.23787	8.55382	2.48965	0.00212711
RASD1	Down	8.5754	9.89076	2.48865	0.00781872
CAP2	Down	6.6616	7.97651	2.48788	0.00559482
AAA1	Down	3.33403	4.64679	2.48417	0.00814317
MYLK	Down	4.61813	5.92968	2.48208	0.00193541
LRP10	Down	7.54722	8.8558	2.47698	0.00632103
FSD1L	Down	7.50777	8.81404	2.47301	0.0040679
FXYD6	Down	5.47247	6.77817	2.47203	3.64783e-05
GPX7	Down	6.40598	7.7115	2.47173	0.00378007
A1CF	Down	8.62822	9.93276	2.47005	0.00288034
EFNA1	Down	9.0642	10.3634	2.4609	0.00569503
TTC27	Down	7.68558	8.98383	2.45931	0.00456351
C1orf126	Down	2.98583	4.28115	2.45432	0.00284966
BAALC	Down	7.46369	8.75613	2.44943	0.00136561
TM7SF3	Down	7.97085	9.26314	2.44917	0.00314507
NFE2L3	Down	7.12008	8.41065	2.44624	0.000140698
C10orf25	Down	3.54241	4.83035	2.4418	0.00169935
E2F5	Down	7.89603	9.18295	2.44005	0.00216121
ADAT2	Down	3.96372	5.24889	2.43711	0.000424602
LMAN2L	Down	7.5514	8.83203	2.42946	0.00201579
RNF44	Down	8.21826	9.49832	2.42849	0.00649858
MYD88	Down	8.88413	10.1605	2.42229	0.00255711
ARHGEF16	Down	4.86205	6.12913	2.40673	0.00371308
TGFB2	Down	3.31593	4.58155	2.40431	0.00160563
SATB1	Down	5.95557	7.21886	2.40043	0.00469108
AMPD2	Down	7.21133	8.46968	2.39222	0.000520816
RAI14	Down	10.3236	11.5816	2.3916	0.00107604
LOC257152	Down	5.1616	6.41514	2.38425	0.00152593
PTK6	Down	4.19142	5.4418	2.37904	0.00993802
LOC100505971	Down	4.31816	5.56774	2.37773	0.00416767
TTC28	Down	3.86681	5.11628	2.37754	0.0079027
RAB30	Down	4.36935	5.61859	2.37716	0.00813689
WDR35	Down	6.62879	7.87697	2.37542	0.00487293
TMEM144	Down	4.7291	5.972	2.36673	0.000924236
CGNL1	Down	7.23654	8.47922	2.36638	0.00295868
NME6	Down	7.64495	8.88723	2.36572	0.00568691
DOK3	Down	2.23265	3.47222	2.36127	0.000926323
TMEM98	Down	9.00678	10.2458	2.36047	0.00291985
CTDSP1	Down	6.11779	7.35653	2.35992	0.000699857
ZNF643	Down	7.28571	8.52108	2.35442	0.00184435
IFRD2	Down	8.41394	9.64797	2.35224	2.79571e-05
RCN1	Down	8.35464	9.58734	2.35006	0.00143825
C7orf29	Down	7.21578	8.44448	2.34355	0.0034188
KLRC1	Down	7.34042	8.56823	2.34211	0.00458803
GOLT1A	Down	8.86805	10.0958	2.34199	0.00190691
TMEM45A	Down	6.23141	7.45901	2.34176	0.00882908
IL8	Down	9.45592	10.6794	2.33513	0.000756101
TOMM40L	Down	8.21708	9.43917	2.33285	0.00333513
ZMYND8	Down	4.52484	5.74578	2.331	0.00139927
TMEM200C	Down	7.16941	8.39019	2.33073	0.00379879
DNAJC15	Down	7.85849	9.07825	2.32908	0.00839614
BDNF	Down	2.46104	3.67411	2.31829	6.82718e-05
FZD6	Down	9.08888	10.3011	2.31691	0.00285488
CHN1	Down	9.94361	11.155	2.31556	0.00707215
GABRA1	Down	9.397	10.6057	2.31122	0.00103273
ISG20	Down	7.95348	9.15964	2.30723	0.0039869
CXCR7	Down	3.33715	4.54015	2.30218	0.000311462
KCND3	Down	4.06986	5.27116	2.29947	0.00552389
HMX2	Down	6.42147	7.62079	2.29631	2.81653e-05
NMI	Down	8.68405	9.88332	2.29624	0.00907265
SMAGP	Down	3.59459	4.79356	2.29576	0.00876951
C1orf31	Down	10.3613	11.5582	2.2924	0.000253977
BCAR3	Down	6.0672	7.26044	2.28666	0.00410176
PROX1	Down	7.35628	8.54833	2.28478	0.00402928
LYSMD2	Down	10.6511	11.8386	2.27748	0.00378482
PDZD2	Down	3.29629	4.48356	2.27723	0.00724692
DIRAS3	Down	11.5713	12.7555	2.27234	0.00120706
POLE2	Down	8.4509	9.63294	2.26897	0.000342699
HYAL2	Down	8.34666	9.52564	2.26417	0.00435645
TSHZ2	Down	3.73806	4.91568	2.26203	0.00227037
RAD50	Down	7.80631	8.98254	2.25985	0.00888352
LAD1	Down	5.0787	6.25339	2.25745	0.00903289
ARHGAP6	Down	8.96607	10.14	2.25633	0.00159893
FAM195A	Down	7.58075	8.75347	2.25437	0.00542168
HNMT	Down	5.42704	6.5989	2.25302	0.00223571
RPRML	Down	5.97286	7.14092	2.24709	0.00121782
KCNJ6	Down	5.26644	6.42919	2.23884	0.00276769
C9orf30	Down	8.83973	10.0006	2.23599	0.00454948
PER2	Down	7.30701	8.4663	2.23347	0.0016257
PDGFC	Down	6.86523	8.02	2.2265	0.000714005
FAM119A	Down	7.86922	9.02206	2.22352	0.00269399
STAMBPL1	Down	6.39892	7.54921	2.21957	0.00164889
HOXA7	Down	8.67931	9.82934	2.21917	3.75915e-05
TRIM56	Down	6.40688	7.55523	2.21661	0.0036633
FHL2	Down	10.6822	11.8302	2.21613	0.00213436
LOC100287616	Down	3.01259	4.15855	2.21293	0.000864141
AKAP12	Down	5.48454	6.62904	2.21069	0.000575791
SUDS3	Down	7.27511	8.41583	2.20491	0.00489478
NDST1	Down	3.58233	4.71853	2.198	0.00342288
SGPL1	Down	6.80644	7.94095	2.19543	0.00114988
GPR19	Down	3.91244	5.04404	2.19102	0.00326951
LEPROT	Down	9.85732	10.9886	2.19058	0.0048288
UBL4A	Down	7.03793	8.16719	2.18745	0.000434325
SLC27A3	Down	5.81516	6.94403	2.18686	0.00987967
ALKBH8	Down	5.76073	6.8866	2.18233	0.00542192
FAR2	Down	8.73632	9.86148	2.18125	0.000498348
ETV1	Down	7.19929	8.32414	2.18079	0.00607952
FAIM	Down	11.4751	12.5991	2.17946	0.000959752
LOC100289049	Down	5.11917	6.24052	2.17552	0.00205774
MFAP2	Down	6.2785	7.39827	2.17313	0.00355919
RRAGD	Down	6.33198	7.44819	2.16776	0.00487939
TGIF2	Down	6.23347	7.34328	2.15817	0.00884189
JUB	Down	8.05228	9.16084	2.1563	0.00120256
SLC9A8	Down	3.99474	5.10271	2.15543	0.00673223
LOC100505797	Down	7.2697	8.37677	2.15407	0.0032234
LAMB3	Down	6.69806	7.80479	2.15357	0.00282946
SLC16A9	Down	7.63546	8.74132	2.15227	0.00785771
SGSM1	Down	3.20751	4.31205	2.1503	0.00855496
CXXC5	Down	10.4547	11.5585	2.14922	0.00235926
CD97	Down	9.66229	10.7659	2.14899	0.000257017
PITX1	Down	3.87973	4.98286	2.1482	0.00224466
ABLIM1	Down	9.13647	10.2382	2.1461	0.000649971
TMEM223	Down	8.27723	9.37873	2.14578	0.00374762
PTPRE	Down	3.17201	4.26911	2.13924	0.00163691
COQ3	Down	7.49616	8.59323	2.13921	0.00333404
CELF4	Down	4.56809	5.66179	2.13421	0.00145986
HOXC10	Down	7.67567	8.76887	2.13346	0.00322202
NDUFS2	Down	10.457	11.5476	2.12952	0.00310296
SREK1IP1	Down	9.06959	10.1598	2.12903	0.00335299
ADRA2C	Down	5.88403	6.97302	2.12725	0.00222972
UBE2J1	Down	8.32423	9.4109	2.12384	0.000209889
ANG	Down	7.92866	9.01147	2.11816	0.00857977
TYRO3	Down	3.92562	5.00779	2.11723	0.00415297
LOC100505842	Down	6.94831	8.02816	2.11382	0.00797506
SLITRK6	Down	8.95561	10.035	2.11314	0.00768743
TBL1X	Down	5.85089	6.92952	2.11202	0.000432617
SLCO3A1	Down	6.89231	7.97073	2.11172	0.00359311
ZNF32	Down	8.58722	9.66078	2.10462	0.000249802
C1orf133	Down	5.85753	6.92633	2.09768	0.00531063
COBL	Down	6.91511	7.98231	2.09537	0.00900457
LOC100310756	Down	4.86128	5.9278	2.09437	0.0050175
HMGB3	Down	10.6273	11.6925	2.09245	0.00597388
C7orf40	Down	9.41612	10.4801	2.09076	0.00456148
ETV6	Down	5.36032	6.42414	2.09046	0.00608717
MAP2K6	Down	4.83562	5.89405	2.08267	0.0048711
KIAA0240	Down	6.22856	7.28492	2.07968	0.00573581
MLPH	Down	9.27592	10.3286	2.07434	0.00154289
SYT13	Down	8.83244	9.88434	2.07325	0.00667784
RASGRF2	Down	4.04704	5.09422	2.06649	0.00995186
TPD52L1	Down	8.034	9.07993	2.0647	0.000116186
PHF15	Down	4.12836	5.17299	2.06283	0.00550016
RPS19BP1	Down	11.1762	12.2204	2.06225	0.00323441
PCDHB16	Down	7.33786	8.38067	2.06023	0.00741742
VPS54	Down	9.47514	10.5174	2.0595	0.00199301
CLPP	Down	10.1882	11.2301	2.05881	0.000582711
TTC22	Down	4.18047	5.21944	2.05476	0.0078341
MTMR2	Down	7.4644	8.50325	2.05458	0.00710437
SMARCE1	Down	7.22679	8.26126	2.04836	0.00144798
RABGAP1L	Down	6.9186	7.95069	2.04499	0.00634005
WDR72	Down	5.17143	6.20202	2.04286	0.00668449
HOMER3	Down	5.05488	6.08452	2.0415	0.00690741
FAM134B	Down	8.98774	10.015	2.03815	0.00386834
ATOH8	Down	3.89061	4.91701	2.03694	0.00416874
LOC439911	Down	7.85599	8.88239	2.03694	0.00991744
MEX3A	Down	4.61558	5.64147	2.03621	0.00556316
DCHS1	Down	5.80753	6.83114	2.033	0.000158739
LOC100507455	Down	9.39871	10.4213	2.0316	0.000864759
SLC27A2	Down	8.35727	9.3798	2.03147	0.00182519
PFAS	Down	8.36759	9.38966	2.03083	0.00499725
DMRTA2	Down	7.98697	9.00783	2.02914	0.00294298
HK2	Down	7.21636	8.23665	2.02832	0.00432204
GRAMD4	Down	6.90795	7.928	2.02799	0.00327624
ZHX2	Down	2.66055	3.67919	2.02601	0.00254955
SGCE	Down	10.5704	11.5884	2.0251	0.00689348
BMP4	Down	7.29474	8.31206	2.02416	0.00231925
ESRP1	Down	9.37676	10.3933	2.02306	0.00215989
MED24	Down	5.70371	6.71733	2.01897	0.00570939
MRPL19	Down	7.35911	8.3722	2.01823	0.0018735
RGS16	Down	5.45753	6.46947	2.01662	0.00700003
C11orf75	Down	8.5628	9.5723	2.0132	0.00028982
ATL1	Down	7.43907	8.44748	2.01169	0.00814579
DDX39	Down	11.9638	12.9692	2.00746	0.00840191
FSIP1	Down	3.29074	4.29486	2.00572	0.00156181
XK	Down	9.80491	10.8087	2.00531	0.00186913
HIST1H2BC	Up	8.88102	3.66596	37.1441	4.25347e-05
HIST2H4A	Up	7.63867	2.5004	35.2187	0.000498893
HIST2H2BE	Up	8.83965	3.802	32.8462	0.003909
HIST1H2AC	Up	12.0972	7.18019	30.2119	3.20184e-05
DHRS2	Up	13.0788	8.53874	23.2645	0.000240232
C19orf30	Up	10.9023	6.68247	18.6339	0.000151165
HIST1H2BG	Up	8.18039	4.3071	14.6547	0.00486307
LOC100506979	Up	7.20438	3.3345	14.6201	0.000806849
HIST1H3H	Up	6.98815	3.15633	14.2394	0.00493808
EFR3B	Up	7.38898	3.80454	11.9956	0.00113434
HIST1H2BJ	Up	6.52914	2.9944	11.5894	0.00394892
HIST1H3A	Up	6.46606	2.94644	11.4686	0.000528054
HIST1H2AG	Up	9.24861	5.84935	10.5506	0.00147385
NPTX2	Up	10.5438	7.21725	10.0324	0.000577577
ABAT	Up	6.00965	3.03488	7.8613	5.58036e-05
ASMTL	Up	7.63418	4.66357	7.83867	0.00233436
EFNB2	Up	7.30217	4.44554	7.24322	3.41885e-05
NANOS1	Up	10.1274	7.31711	7.01435	0.000399657
DGAT1	Up	8.67763	5.87716	6.96668	8.24886e-05
DGKQ	Up	8.1966	5.47113	6.61378	0.0072018
HIST1H2AD	Up	7.8078	5.16539	6.24373	0.00149714
CACNA1B	Up	5.82163	3.19842	6.16118	0.00337563
COTL1	Up	9.53048	6.90837	6.15647	0.000758452
HIST1H2BD	Up	10.097	7.47624	6.15091	0.000917875
TPST2	Up	7.00075	4.38879	6.11334	0.00475288
NCRNA00052	Up	5.16683	2.56872	6.05494	0.0020969
OCEL1	Up	7.92011	5.32898	6.0257	0.00583377
ZCCHC24	Up	7.76125	5.30041	5.50536	0.00167605
TUBB6	Up	9.66237	7.22905	5.40135	0.00113072
FAM43A	Up	6.70688	4.31075	5.26392	0.00212249
CTGF	Up	12.0878	9.71184	5.19065	0.00110595
NXN	Up	9.51554	7.14808	5.16033	0.00106285
CNNM4	Up	7.12328	4.7943	5.02449	0.00340477
SLC6A8	Up	7.90941	5.64437	4.80668	0.00103973
NXF1	Up	10.9902	8.86797	4.35365	0.00181953
RFESD	Up	6.42671	4.3312	4.27376	0.00947166
RRAS2	Up	8.77737	6.68357	4.26869	0.000196044
LOC100507025	Up	5.51112	3.42281	4.25248	0.000983515
LOC100510093	Up	4.64406	2.56216	4.23366	0.00103647
RCBTB2	Up	8.45076	6.37491	4.21591	0.00542291
LOC100130522	Up	8.31378	6.29917	4.04069	0.0039815
LOC730631	Up	6.75405	4.74382	4.02847	0.00141753
NMT2	Up	5.38159	3.37707	4.01255	0.00816373
ARRDC4	Up	11.935	9.93459	4.00105	0.000103771
HIST1H2BI	Up	8.61551	6.61915	3.98993	0.000174552
HIST1H2BE	Up	10.0211	8.03665	3.9571	0.00134702
CCNYL1	Up	9.99817	8.02581	3.92411	9.73465e-05
H2BFS	Up	11.4915	9.52222	3.91576	0.000345728
HIST2H2AA3	Up	9.16474	7.20424	3.89197	0.00468144
EGR1	Up	9.18575	7.23283	3.87156	0.000877123
SAT1	Up	13.5521	11.6107	3.84094	0.000130837
NUDT7	Up	6.24076	4.30735	3.81956	0.00412641
HIST1H2BF	Up	9.51783	7.61922	3.72854	0.00198135
FAM131A	Up	7.08637	5.20812	3.67629	0.00754499
SNHG9	Up	7.54079	5.70127	3.5789	0.00864832
TM7SF2	Up	8.84817	7.02947	3.52763	0.00648479
AQP11	Up	5.36638	3.5537	3.51293	0.0018021
PNPLA8	Up	11.1973	9.39734	3.48222	0.000356463
METRNL	Up	7.23434	5.44977	3.44515	0.00903189
BTD	Up	7.5759	5.79854	3.42799	2.08207e-05
THAP8	Up	5.28935	3.52308	3.40174	0.004178
BAIAP2	Up	6.42927	4.66309	3.40152	0.00245072
NRARP	Up	10.3522	8.60272	3.3625	0.00269295
EPPK1	Up	6.52385	4.78223	3.34409	0.00417561
RETSAT	Up	9.53674	7.80269	3.3266	0.00227224
C1orf38	Up	4.98602	3.27661	3.27027	0.00142386
PAIP2B	Up	8.05115	6.34526	3.26229	0.00297766
LIFR	Up	7.00575	5.30221	3.257	0.00205109
CTH	Up	8.21423	6.53166	3.20999	0.00449769
SERINC5	Up	11.1473	9.47981	3.17669	0.00212736
CTSL2	Up	10.51	8.84888	3.16254	0.00627447
HIST1H1C	Up	11.0334	9.37497	3.15676	0.000851837
BRD2	Up	11.361	9.70489	3.15157	0.00204468
C1orf226	Up	6.58608	4.94018	3.12943	0.00443007
SESN2	Up	6.61263	4.96721	3.12838	0.0036631
KIAA1958	Up	6.8976	5.25292	3.12678	0.00206465
NEU1	Up	10.2313	8.59691	3.10452	0.00125286
MKNK2	Up	11.3362	9.70665	3.09412	0.00194557
TAX1BP3	Up	12.1251	10.4994	3.08586	0.00117598
HIST1H2BH	Up	10.3379	8.72023	3.06875	0.00671942
LGMN	Up	10.3009	8.68608	3.06269	0.0011446
MYBL1	Up	9.42918	7.81678	3.05761	0.00508099
FGF18	Up	4.17816	2.56734	3.05426	0.00566027
HAUS3	Up	11.2109	9.60313	3.04778	0.000178352
C7orf70	Up	12.0837	10.4852	3.02835	0.00158978
RAI2	Up	4.74169	3.15486	3.00388	0.00857398
C6orf203	Up	10.9225	9.34117	2.99253	0.00283873
HIST1H3G	Up	7.25017	5.66988	2.9903	0.00154681
LOC93622	Up	11.7521	10.1857	2.9617	0.00208163
HIST1H2BK	Up	13.2009	11.6356	2.95939	0.00108118
ELOVL7	Up	10.0689	8.51957	2.92681	0.00692402
OPN3	Up	8.57864	7.06205	2.86115	0.00190093
GLCE	Up	9.97235	8.45961	2.8535	0.000669982
POR	Up	8.52328	7.01247	2.84972	0.00962236
MAPKBP1	Up	8.22986	6.71985	2.84813	0.000407228
FAM46B	Up	4.54095	3.03191	2.84621	0.00635938
ACSL1	Up	9.26168	7.75625	2.8391	0.00229242
ACADSB	Up	9.83902	8.33532	2.83571	0.00130977
ACAD8	Up	8.90853	7.4111	2.82339	0.00386461
ATG2A	Up	10.0448	8.55937	2.79999	0.00138437
ACVR1C	Up	5.8254	4.35609	2.76889	0.00194378
DCXR	Up	11.1082	9.65215	2.74352	0.003821
CCDC92	Up	8.17035	6.71923	2.73421	0.00480407
ARHGEF26	Up	7.70002	6.26398	2.70576	0.00191315
FGFR3	Up	5.63044	4.19972	2.69581	0.00311534
KHDRBS3	Up	9.61477	8.18812	2.68821	0.0021112
LOC100130837	Up	5.45806	4.03287	2.6855	0.000989099
ZNF483	Up	5.69533	4.29628	2.63727	0.00372048
CSRNP2	Up	7.27865	5.88157	2.6337	0.00445335
FBXO31	Up	8.03878	6.6442	2.62911	0.0010619
IER5	Up	11.8464	10.4539	2.62531	0.00275458
TNFRSF12A	Up	10.2491	8.86125	2.61689	0.00529135
PCLO	Up	8.49087	7.10652	2.61055	0.00907838
TP53INP2	Up	8.33226	6.95723	2.59373	0.00181059
C17orf65	Up	3.9133	2.53902	2.59239	0.000784588
GRB14	Up	7.74346	6.37417	2.58342	0.00180671
TRIM36	Up	5.21448	3.85406	2.5676	0.00252098
GADD45B	Up	7.43485	6.07452	2.56744	0.00669609
SERTAD1	Up	10.2345	8.88735	2.54403	0.00153163
RNF19B	Up	6.3797	5.03352	2.54239	0.0017437
ANKHD1-EIF4EBP3	Up	7.50959	6.16498	2.53963	0.00303545
ZSWIM6	Up	10.8531	9.51114	2.53499	0.00213936
NDST2	Up	7.5487	6.21053	2.52829	0.00773465
CDKN1A	Up	8.61233	7.27504	2.52676	0.00365537
MYO1E	Up	7.29387	5.96561	2.511	0.00191335
SRXN1	Up	9.59662	8.27855	2.49332	0.000283948
TPST1	Up	7.59245	6.28144	2.48115	0.00739044
SERPINE2	Up	10.8259	9.51681	2.47787	0.00154999
DUSP14	Up	9.08476	7.77648	2.47646	0.000389354
TIAM1	Up	7.04581	5.74025	2.4718	0.0027716
NRIP3	Up	9.06271	7.76026	2.46647	0.00127297
ENDOG	Up	9.58	8.27837	2.46507	0.00676831
ANKMY2	Up	10.8761	9.57452	2.46495	0.00282956
ERCC6	Up	8.17289	6.87171	2.46431	0.000689728
HSD17B6	Up	6.07248	4.77389	2.45987	0.00746407
HEATR5A	Up	10.4535	9.16813	2.43747	0.00531007
WDR47	Up	10.8332	9.55497	2.42534	0.00171944
TBC1D20	Up	7.97098	6.7016	2.41058	0.00152192
C2orf7	Up	10.0087	8.74048	2.40858	0.00287285
PPM1E	Up	5.88058	4.61241	2.40856	0.00294766
GCDH	Up	8.53162	7.27118	2.39568	0.0063245
AHR	Up	9.75854	8.50113	2.39065	0.00622214
SLFN5	Up	4.76385	3.50756	2.3888	0.00557477
OAT	Up	14.161	12.9085	2.3826	0.00763789
KLRAQ1	Up	8.41707	7.16483	2.38212	0.00133256
ZYG11B	Up	10.9741	9.74653	2.34171	0.000665509
ASF1B	Up	9.00734	7.78552	2.33239	0.00190566
INPP5F	Up	7.36395	6.14503	2.32772	0.0024984
LAMP3	Up	6.25339	5.03544	2.32615	0.00569174
TUFT1	Up	10.6606	9.4429	2.32582	0.00631044
TESK2	Up	7.22627	6.00928	2.32461	0.00421482
HIST3H2A	Up	6.81402	5.59887	2.32165	0.00468926
GALNT10	Up	6.59054	5.38229	2.31057	0.00405505
TWSG1	Up	8.68337	7.47816	2.30571	0.00721329
TMEM50B	Up	8.21396	7.01894	2.28948	0.00267228
CHCHD7	Up	11.1741	9.9957	2.26318	0.00111557
TAF12	Up	10.4439	9.27034	2.25568	0.00233297
SMPD3	Up	4.29861	3.12594	2.25428	0.00440036
LRWD1	Up	10.041	8.86844	2.25408	0.00404472
LOC100505759	Up	9.94909	8.77687	2.25359	0.00394339
LOC100505712	Up	6.73493	5.56405	2.25149	0.00705709
NFIL3	Up	9.99795	8.83152	2.24456	0.0013052
PAG1	Up	8.94145	7.77903	2.23832	0.0009592
ALAD	Up	8.92821	7.7667	2.2369	0.00273997
C6orf226	Up	6.01265	4.8525	2.2348	0.00213809
CTR9	Up	12.654	11.504	2.21928	0.00391776
ARNTL	Up	7.5895	6.44312	2.21358	0.00271459
TUBB3	Up	14.0645	12.9189	2.21248	0.00109507
TIPARP	Up	10.0816	8.93793	2.20941	0.00323344
STRADA	Up	7.79837	6.66762	2.18973	0.00290322
H1F0	Up	12.3773	11.2539	2.17864	0.00751791
NUDT16L1	Up	9.85977	8.73994	2.17322	0.00347219
TGFBR1	Up	10.2166	9.10009	2.16825	0.00765384
KLHL24	Up	6.90972	5.79568	2.16451	0.000395671
PEG10	Up	13.5296	12.4247	2.15083	0.00318306
HIST1H2AM	Up	6.92026	5.82034	2.14342	0.00102506
IFI6	Up	6.22507	5.13032	2.13576	0.00945175
FOS	Up	7.1012	6.00679	2.13525	0.000352537
MT1E	Up	12.7687	11.678	2.12976	0.00101778
EPB41L5	Up	7.39132	6.30342	2.12565	0.00477478
STOX1	Up	6.62807	5.54024	2.12554	0.00276303
TMEM158	Up	9.39323	8.30653	2.12388	0.00537737
RBM4	Up	7.70045	6.61971	2.11512	0.00613302
IFFO2	Up	6.68703	5.60814	2.11242	0.00014762
ITFG3	Up	4.15683	3.08225	2.1061	0.00290937
TRIM37	Up	8.26152	7.2008	2.08597	0.00951629
GLS	Up	8.87435	7.81888	2.0784	0.00128703
RELL1	Up	12.0271	10.9731	2.07628	0.00935776
TLCD1	Up	8.07549	7.02378	2.07297	0.00378854
RRM2B	Up	10.0186	8.96743	2.07216	0.00139302
CCS	Up	9.03116	7.98079	2.07107	0.00176762
HABP4	Up	5.51275	4.46449	2.06802	0.00642183
TMEM150A	Up	5.54924	4.5018	2.06685	0.00827272
NEIL3	Up	7.99916	6.95193	2.06656	0.00656051
TTPAL	Up	8.9687	7.9245	2.06223	0.000689031
BEX5	Up	9.50429	8.46057	2.06154	0.00622058
CREG1	Up	11.7184	10.6771	2.05818	0.00483422
PI4K2A	Up	6.62004	5.58489	2.04932	0.00409365
LMBR1	Up	8.22208	7.18929	2.04598	0.00618028
FAM13B	Up	9.1186	8.08651	2.04498	0.00117236
EIF2C3	Up	8.67872	7.64844	2.04242	0.0060831
ZNF557	Up	6.93144	5.90213	2.04105	0.00590579
IFFO1	Up	7.07276	6.04786	2.03482	0.00259306
ANKDD1A	Up	4.30118	3.27634	2.03474	0.00717877
FBXO33	Up	10.5951	9.57108	2.03352	0.00134412
ARL6IP1	Up	14.4911	13.4697	2.0299	0.000604941
LOC100505584	Up	12.3136	11.3	2.01888	0.00256268
KIAA1033	Up	10.1134	9.10916	2.00593	0.00622076
C4orf34	Up	6.78449	5.78063	2.00535	0.00228572
AASDH	Up	8.08906	7.08789	2.00163	0.00575857
SEMA4F	Up	5.75208	4.75105	2.00144	0.00274644
