# Supplementary material for: The bromodomain and extra-terminal inhibitor CPI203 enhances the antiproliferative effects of rapamycin on human neuroendocrine tumors
Source: Cell Death Dis. 2014 Oct 9;5(10):e1450–. doi: 10.1038/cddis.2014.396 (PMC4237236; doi:10.1038/cddis.2014.396)
Supplement: Supplementary Table S2 [file cddis2014396x5.xls]

## Sheet: 24 h DEgenes
Table S2
Gene Name	CPI203 treated vs control @ 24 h	Average Treated	Average Control	Fold Change	p-val
VIP	DOWN	6.79105	12.3186	46.1288	0.000103231
SUCNR1	DOWN	4.53294	10.0403	45.4866	0.00474059
MLKL	DOWN	2.61817	7.93277	39.7972	0.00012664
ANXA13	DOWN	2.33525	7.5786	37.8797	0.00266649
C1orf110	DOWN	3.45554	8.64162	36.4056	0.000655389
SLC35D3	DOWN	5.55281	10.7035	35.5228	0.00014941
HGD	DOWN	3.46544	8.4998	32.7713	0.000455175
LOC146336	DOWN	3.07832	8.1007	32.5002	0.00219753
HPDL	DOWN	3.4598	8.36362	29.9362	0.00108731
ICAM3	DOWN	4.31266	8.87627	23.6475	0.00219843
PROM1	DOWN	4.80708	9.31696	22.7828	0.00182235
LOC145837	DOWN	4.16589	8.43426	19.2712	0.00182596
TRBC1	DOWN	5.57734	9.76714	18.2497	0.000612159
ISX	DOWN	4.23104	8.37534	17.6831	0.00117786
GCNT3	DOWN	5.4464	9.55562	17.2584	0.000721441
LEMD1	DOWN	4.80792	8.88822	16.9158	0.000499518
LOC100505730	DOWN	3.50084	7.47995	15.77	0.00193939
CORO2B	DOWN	4.18765	8.06101	14.6553	0.00151975
CSGALNACT1	DOWN	4.21008	8.07855	14.6059	0.00243806
TSPAN11	DOWN	3.00592	6.83613	14.2236	0.00157193
XIRP2	DOWN	2.33569	6.15513	14.1178	0.000498793
APOB	DOWN	5.69472	9.43882	13.3993	0.0010331
ADORA2B	DOWN	3.03744	6.71778	12.8201	0.00503776
HTR2A	DOWN	3.91037	7.54736	12.4406	0.00151064
ADCYAP1	DOWN	2.57649	6.21125	12.4214	0.00270208
FRY	DOWN	6.86823	10.4913	12.3213	0.000648975
PIK3AP1	DOWN	3.90947	7.4942	11.9981	0.00323191
SGK2	DOWN	4.91158	8.46652	11.7529	0.00247602
RASSF9	DOWN	4.23686	7.78708	11.7144	0.000754831
AIM1	DOWN	2.91574	6.31072	10.5193	9.02226e-05
CABP7	DOWN	4.70475	8.0719	10.3184	0.00113233
CREB5	DOWN	2.93894	6.26627	10.0375	0.000159231
LCK	DOWN	3.6596	6.9718	9.93282	0.000497469
BCAT1	DOWN	3.85901	7.15216	9.80248	0.00127947
CHRNA1	DOWN	2.62552	5.86878	9.46932	0.000930713
TMPRSS3	DOWN	5.31979	8.49452	9.03002	0.00192868
GNRH2	DOWN	7.39681	10.4753	8.44728	0.00687938
LOC100507192	DOWN	6.60657	9.65212	8.25664	0.000924411
PEMT	DOWN	4.6323	7.62907	7.98208	0.00862118
ARHGDIB	DOWN	4.24538	7.23435	7.93907	0.000866523
BHLHE40	DOWN	2.41036	5.39701	7.92634	0.000898635
B3GNT3	DOWN	5.89217	8.861	7.82902	0.00871037
LOC100130894	DOWN	2.81952	5.7717	7.73915	0.00314344
ZNF239	DOWN	3.84641	6.74985	7.48209	0.004858
ANKS4B	DOWN	3.79664	6.6885	7.42227	0.00382246
BDKRB2	DOWN	4.92514	7.79857	7.32801	0.0033666
SLC18A1	DOWN	2.48475	5.34185	7.24557	0.00201079
HSPB8	DOWN	5.79036	8.64083	7.21232	0.00291941
FIBCD1	DOWN	5.51172	8.35856	7.19425	0.000956883
INHBE	DOWN	3.85999	6.6708	7.01678	0.00942018
TSPAN4	DOWN	4.05177	6.81317	6.78053	0.00939743
FAR2	DOWN	7.13848	9.89868	6.77487	0.00734029
TPD52L1	DOWN	6.57812	9.31114	6.64844	0.00136969
LOC100506918	DOWN	4.11864	6.84242	6.60604	0.00789563
BATF3	DOWN	4.62745	7.34449	6.57526	0.00430477
LOC150381	DOWN	5.801	8.49952	6.49132	0.00685243
ADAM12	DOWN	4.38458	7.08009	6.47783	8.35814e-06
S100A3	DOWN	10.2885	12.9837	6.47659	0.00102794
ASS1	DOWN	3.48412	6.14636	6.33013	0.00476573
IL12RB2	DOWN	5.00918	7.60269	6.03568	8.64028e-05
GABRA1	DOWN	7.49737	10.0834	6.00455	0.00149057
S100A2	DOWN	9.9131	12.491	5.97091	0.00102988
PLAC8	DOWN	9.86007	12.4259	5.92088	0.000636492
HAS2	DOWN	3.05335	5.6137	5.89852	0.00121536
ABCC2	DOWN	5.11042	7.66209	5.8631	0.000910313
TSPAN1	DOWN	7.79628	10.3286	5.78511	0.000977944
GAS2	DOWN	5.17142	7.70154	5.77618	0.00811455
TSPAN8	DOWN	10.913	13.3963	5.59181	0.00233657
AGT	DOWN	5.18314	7.63552	5.47318	0.00842211
CCND1	DOWN	7.4865	9.89709	5.31689	7.09172e-05
SERTAD4	DOWN	5.29796	7.70448	5.30196	0.00215604
IL8	DOWN	7.91609	10.3199	5.29185	0.00419673
PTP4A3	DOWN	7.70585	10.0961	5.24252	0.000773262
BAIAP2L2	DOWN	3.82792	6.19694	5.16592	0.00181169
NLRC5	DOWN	5.59449	7.96321	5.16484	0.00163261
POU2AF1	DOWN	2.30288	4.64366	5.06578	0.000887812
EPHX4	DOWN	5.76585	8.10389	5.05614	0.00053363
ANXA3	DOWN	6.19448	8.53239	5.05571	0.00125467
ADCY8	DOWN	6.30426	8.61666	4.9671	0.00103214
CHST15	DOWN	3.34479	5.65219	4.94988	0.00773133
RCN1	DOWN	7.20755	9.51189	4.93941	0.000352622
TSPO	DOWN	7.85534	10.1517	4.91221	0.00287537
BMP4	DOWN	5.03492	7.32286	4.8836	0.0045505
IFITM2	DOWN	9.97875	12.2467	4.81629	0.00286483
SOX8	DOWN	3.41255	5.67581	4.80075	0.00885348
GALNT14	DOWN	5.86591	8.12844	4.79833	0.00261591
ACSL5	DOWN	2.77551	5.0011	4.67701	0.00588492
DNALI1	DOWN	7.79668	9.99821	4.59967	0.000823829
IGDCC4	DOWN	2.43243	4.62482	4.57062	0.00391129
TNFRSF10A	DOWN	5.46671	7.62305	4.45782	0.00194826
PCDHB14	DOWN	7.38048	9.50646	4.36499	0.00162286
CCDC86	DOWN	7.51782	9.63411	4.33578	0.000514043
GADD45G	DOWN	5.34841	7.4619	4.32736	0.00469723
SERPINF1	DOWN	5.56225	7.66988	4.30984	0.00244225
GPX7	DOWN	5.60514	7.71139	4.30569	0.000769417
TMEM61	DOWN	9.33583	11.4378	4.29292	0.000335944
SIGLEC15	DOWN	4.43626	6.53708	4.28954	0.000382078
HOPX	DOWN	3.25665	5.35622	4.28584	0.000470471
DBNDD2	DOWN	7.88173	9.97849	4.27747	0.00263918
PLEK2	DOWN	7.49357	9.58986	4.27606	0.00653339
MUC1	DOWN	4.57575	6.66409	4.25256	0.000314336
C2CD4A	DOWN	7.9723	10.0417	4.19723	0.00226411
LOC100506691	DOWN	6.28237	8.35023	4.19265	0.000107872
PTCHD1	DOWN	2.68751	4.75203	4.18294	0.00239119
S100A16	DOWN	9.76471	11.8197	4.15547	6.04708e-05
STAP2	DOWN	7.43191	9.48059	4.13727	0.00471266
MPZ	DOWN	2.86649	4.91256	4.12978	0.00143699
NES	DOWN	4.35285	6.39126	4.1079	0.0028823
SLC27A2	DOWN	7.60267	9.64071	4.10686	0.000681558
TESC	DOWN	9.02405	11.0608	4.10317	0.00370254
A1CF	DOWN	8.30148	10.3337	4.09037	0.000233892
MACC1	DOWN	7.2416	9.26332	4.06068	0.00466554
C2orf70	DOWN	5.55604	7.56093	4.0136	0.00196023
KLHDC7A	DOWN	6.06299	8.05799	3.98616	0.00682687
HMHA1	DOWN	4.25817	6.24322	3.95876	0.000489225
CPLX1	DOWN	5.11467	7.09711	3.95161	0.000736174
GTF3C6	DOWN	11.6911	13.6704	3.94305	0.00216069
PCSK1	DOWN	10.5316	12.5042	3.92477	0.000101046
ATP2C2	DOWN	4.27234	6.23795	3.90578	0.000883778
DOK7	DOWN	6.7741	8.73567	3.89485	0.0017661
UBXN8	DOWN	6.60162	8.55539	3.87387	0.0055863
IFITM3	DOWN	9.93644	11.8895	3.87182	0.0007978
C7orf40	DOWN	8.45415	10.4069	3.87102	0.00309105
PSMB8	DOWN	10.0344	11.9843	3.86356	0.00655219
DKK1	DOWN	7.8802	9.82772	3.85712	0.00138445
ZBTB2	DOWN	6.63131	8.57206	3.83906	0.00580825
AGR3	DOWN	10.423	12.3607	3.8309	0.00100501
MYLK	DOWN	4.01734	5.94313	3.79947	0.00089269
MGC87042	DOWN	5.56415	7.48853	3.79573	0.00305768
PHACTR3	DOWN	7.31787	9.23567	3.77846	0.00145992
ZBTB8A	DOWN	6.78853	8.7041	3.77262	3.59982e-05
PRTFDC1	DOWN	9.81814	11.7238	3.74677	0.00441199
KIAA1644	DOWN	3.29886	5.20127	3.73837	0.00251801
MGLL	DOWN	6.73451	8.63481	3.73293	0.00470443
CYP2B6	DOWN	6.1806	8.07801	3.72544	0.00157744
NEK3	DOWN	6.49319	8.37799	3.69301	0.00413591
DPP4	DOWN	8.07643	9.94969	3.6636	4.81598e-05
ISG20	DOWN	7.18809	9.05225	3.64057	0.00327968
FERMT1	DOWN	5.69599	7.5524	3.62105	0.000592801
C2orf88	DOWN	5.36431	7.21412	3.60453	0.00104275
SDF2L1	DOWN	9.46916	11.3097	3.58132	0.000692234
KCND2	DOWN	4.51787	6.34814	3.55604	3.55699e-05
LOC728855	DOWN	9.29566	11.1146	3.52815	0.00341886
SLC7A5	DOWN	8.83821	10.6558	3.52482	0.00155042
IGDCC3	DOWN	6.43516	8.23082	3.47176	0.00489164
GOLGA7B	DOWN	3.51487	5.3091	3.4683	0.00567579
ZNF792	DOWN	5.37495	7.16145	3.44976	0.00396465
PSTPIP2	DOWN	2.50823	4.28122	3.41761	0.00112776
HSD17B1	DOWN	6.42094	8.18785	3.40324	0.0036058
SLC7A11	DOWN	7.44557	9.20979	3.39692	0.000383346
CHRNA3	DOWN	3.48027	5.24209	3.39126	0.000239782
STC2	DOWN	3.48845	5.24014	3.36753	0.00281826
DLX5	DOWN	4.69589	6.44618	3.36427	0.000142627
TIGD1	DOWN	5.03733	6.78153	3.3501	0.00435425
GALC	DOWN	4.80534	6.54634	3.34267	0.00526055
ANKRD22	DOWN	5.10841	6.84246	3.32661	0.00904329
CYP27B1	DOWN	6.01835	7.75044	3.32208	0.00302564
DPAGT1	DOWN	7.2676	8.99211	3.30467	0.00212766
RASD1	DOWN	7.66324	9.38695	3.30285	0.00351978
GUCA2A	DOWN	5.95519	7.67837	3.30163	0.00847418
DDC	DOWN	5.76573	7.48884	3.30147	0.00352754
HSD11B2	DOWN	1.98428	3.7058	3.29784	0.0010315
INHBB	DOWN	8.69266	10.4136	3.29657	0.00038605
UBE2M	DOWN	8.702	10.4116	3.27072	0.00719966
ACPP	DOWN	2.61452	4.32272	3.26751	0.00586937
KCTD15	DOWN	2.7148	4.42037	3.26159	0.00217021
PCDHB5	DOWN	8.23637	9.93308	3.24161	0.00506919
SMAD9	DOWN	7.49407	9.1905	3.24096	0.00342445
NFE2L3	DOWN	6.90817	8.6028	3.23695	0.00704351
IFRD2	DOWN	7.92851	9.61868	3.22695	0.000159541
MFAP2	DOWN	6.21748	7.896	3.20098	0.00506552
GRIA4	DOWN	6.13508	7.80501	3.18201	0.00292109
OR7E14P	DOWN	3.26805	4.93012	3.16469	0.00440358
HOMER3	DOWN	4.62641	6.2831	3.15293	0.00625694
OBFC2B	DOWN	7.04159	8.69331	3.14209	0.00629699
TDRD3	DOWN	4.95582	6.60654	3.13991	0.00292477
PLD6	DOWN	4.74666	6.39019	3.12429	0.00286693
OXTR	DOWN	4.20283	5.8382	3.10668	0.000792206
C1orf31	DOWN	9.97875	11.6088	3.09531	0.00216502
DIRAS3	DOWN	11.4359	13.0645	3.09216	0.000107446
MAPK13	DOWN	7.57418	9.20107	3.08846	0.00754882
NR2C2AP	DOWN	6.27887	7.90398	3.08466	0.000767761
CLPP	DOWN	9.71879	11.3439	3.08459	0.00072429
RGS16	DOWN	4.87042	6.49455	3.08258	0.000770628
B4GALT2	DOWN	4.17568	5.78844	3.05835	0.00327476
ZNF485	DOWN	6.33597	7.94833	3.05753	0.00311192
LOC100289019	DOWN	4.0253	5.63721	3.05657	0.00210555
ITGA1	DOWN	6.45106	8.06051	3.05136	0.0098608
ADORA2A	DOWN	8.06144	9.66662	3.04233	0.00246645
PCSK9	DOWN	8.10692	9.70338	3.02402	0.00350305
NUP160	DOWN	6.48263	8.07891	3.02364	0.00460984
CA11	DOWN	3.27083	4.86482	3.01884	0.0018332
BDNF	DOWN	2.45109	4.0414	3.01113	0.00103521
GAR1	DOWN	9.10928	10.6988	3.0096	0.000485311
NUDT14	DOWN	8.37427	9.96135	3.00442	0.0028392
C14orf149	DOWN	3.37108	4.95657	3.00109	0.00522922
SORD	DOWN	6.14545	7.72669	2.99226	0.00861833
NME6	DOWN	7.3494	8.92405	2.97863	0.000718115
DCLRE1A	DOWN	8.5654	10.1365	2.97127	0.00479566
ZNF643	DOWN	7.01508	8.5858	2.97053	0.00499033
C9orf91	DOWN	3.82083	5.39143	2.97028	0.00569098
FAM176A	DOWN	8.32766	9.89274	2.95894	0.000542595
LOC440894	DOWN	6.03647	7.5965	2.94859	0.00890796
ADA	DOWN	4.27003	5.82998	2.94844	0.00583521
MUC3B	DOWN	4.39116	5.94566	2.93731	0.00395274
EXOSC5	DOWN	7.64907	9.20211	2.93433	0.00972431
BYSL	DOWN	7.62074	9.17119	2.92908	0.00707081
TMUB1	DOWN	7.47426	9.02067	2.92089	0.00440761
OAS3	DOWN	4.85721	6.39909	2.91174	0.00300734
TNFRSF11B	DOWN	10.4179	11.9522	2.8965	0.00204492
LOC100505797	DOWN	6.97344	8.5064	2.89378	0.000211975
FAM162B	DOWN	2.38211	3.90454	2.87275	0.00054839
SLC27A3	DOWN	5.71567	7.23541	2.86741	0.000351077
NME1	DOWN	11.4993	13.0173	2.86395	0.00245398
TMEM97	DOWN	8.99961	10.5118	2.85249	0.00281859
GOLT1A	DOWN	8.76091	10.2728	2.85182	0.00047719
ADAP1	DOWN	6.27183	7.78193	2.84831	0.00289047
FGFBP3	DOWN	4.599	6.10451	2.83924	0.00123191
HES4	DOWN	6.68721	8.19126	2.83638	0.0030737
EPHA1	DOWN	4.93828	6.44121	2.83417	0.00609437
PPAN	DOWN	7.51743	9.011	2.81585	0.00517856
GNG4	DOWN	9.02521	10.5003	2.77997	0.00212216
HSPB1	DOWN	9.06728	10.5352	2.76622	0.0034928
H2AFY2	DOWN	7.85757	9.32404	2.76345	0.0025077
OVOL1	DOWN	5.84234	7.30535	2.75683	0.00601762
CALML4	DOWN	5.39501	6.85374	2.74867	0.000507582
PPAP2C	DOWN	7.93173	9.38951	2.74685	0.00230859
AKAP7	DOWN	7.093	8.54931	2.74405	0.0028761
SLC3A2	DOWN	8.16193	9.61736	2.74239	0.0023098
ADAT2	DOWN	3.55046	4.99953	2.73033	0.00469131
SLC4A2	DOWN	5.41427	6.86277	2.72923	0.00654757
GCSH	DOWN	10.9012	12.3441	2.71869	0.00770918
FKBP11	DOWN	7.63325	9.07455	2.71566	0.000469366
NXPH1	DOWN	7.67621	9.11547	2.71182	0.00432929
WDR43	DOWN	8.51376	9.95189	2.70971	0.00356704
MLLT11	DOWN	11.0443	12.4821	2.70907	0.00369115
IL20RA	DOWN	4.18364	5.62068	2.70765	0.00357483
TDGF1	DOWN	3.38764	4.82062	2.70005	0.00291732
MGST2	DOWN	8.72159	10.1522	2.69564	0.00184868
NFXL1	DOWN	7.73476	9.15464	2.67564	0.000276282
PION	DOWN	2.71179	4.12723	2.66742	0.00175027
POLE2	DOWN	8.3843	9.79972	2.66737	5.90254e-05
DNAJC2	DOWN	10.1564	11.5665	2.65757	0.0028799
TXNDC15	DOWN	8.70221	10.1112	2.65547	0.000961078
PDGFA	DOWN	6.75714	8.16347	2.65061	0.00298005
LOC100505608	DOWN	7.94902	9.35406	2.64826	0.00730908
OCIAD2	DOWN	11.36	12.7625	2.64352	0.00113554
SERPINA10	DOWN	5.74124	7.1425	2.64132	0.00569319
C1orf163	DOWN	9.53968	10.9403	2.64011	0.00211229
ACTR3C	DOWN	4.64585	6.04098	2.63012	0.00262316
AMPD3	DOWN	5.48272	6.8769	2.62839	0.00191526
MSRA	DOWN	7.57298	8.9604	2.61611	0.00104993
NCKAP5	DOWN	5.09666	6.48284	2.61386	0.00503365
FAM195A	DOWN	7.25183	8.63785	2.61357	0.00230753
USP18	DOWN	7.59564	8.97863	2.60809	0.000362831
APOBEC3B	DOWN	7.94385	9.32436	2.6036	0.00612884
FXYD3	DOWN	8.13005	9.50963	2.60193	0.000972697
SFXN4	DOWN	6.26977	7.64634	2.5965	0.00471216
TMEM178	DOWN	11.6974	13.0737	2.59606	0.000184989
ATL3	DOWN	4.42919	5.80532	2.59572	0.000177772
NKX2-2	DOWN	8.71294	10.0862	2.5905	0.000324245
CAPN8	DOWN	2.36979	3.74257	2.58969	0.00459444
NR5A2	DOWN	4.75184	6.12398	2.58854	0.00322048
GPR35	DOWN	6.74449	8.11254	2.58123	0.00670186
PCDHB16	DOWN	7.37387	8.74173	2.58089	0.00387857
PLP2	DOWN	9.29568	10.6585	2.57186	0.000361607
CLN3	DOWN	5.11842	6.47729	2.56484	0.00531279
LGR5	DOWN	6.51218	7.87021	2.56335	0.00227186
LRP10	DOWN	7.38345	8.7394	2.55965	0.000515785
LONRF3	DOWN	4.36291	5.71471	2.55229	0.00636795
ISOC2	DOWN	7.3865	8.73498	2.54643	0.00466053
PLOD3	DOWN	8.9149	10.263	2.54571	0.000643812
KCNK6	DOWN	7.54828	8.89313	2.54004	0.00797859
ST8SIA1	DOWN	6.9475	8.2915	2.53854	0.000248794
SLC44A3	DOWN	7.7464	9.08433	2.52789	0.00455624
COQ3	DOWN	7.51016	8.84685	2.5257	0.00898106
UBE2QL1	DOWN	7.39411	8.72435	2.51445	0.00570477
SLC22A18	DOWN	6.42966	7.7596	2.51392	0.00203985
PPRC1	DOWN	7.99295	9.32236	2.513	0.00300099
TRIM7	DOWN	6.72945	8.05669	2.50921	0.00549609
ZNF642	DOWN	6.50978	7.83606	2.50755	0.000720191
C10orf116	DOWN	6.62493	7.94689	2.50006	0.00392299
PROS1	DOWN	9.25284	10.5747	2.4999	0.00325717
C10orf2	DOWN	6.50831	7.82792	2.49599	0.00329559
C1orf133	DOWN	5.67016	6.98873	2.4942	0.00395084
NOP2	DOWN	7.35275	8.66967	2.49133	0.000122698
FAM119A	DOWN	7.91594	9.22543	2.47854	0.00870898
MTMR2	DOWN	7.26993	8.57688	2.47417	0.00217869
FLJ31958	DOWN	4.22053	5.5243	2.46872	0.00477506
LOC100507486	DOWN	3.04918	4.35243	2.46784	0.00214927
E2F5	DOWN	7.78076	9.08338	2.46676	0.00101981
PUS1	DOWN	5.80184	7.10423	2.46637	0.0071938
ITGA4	DOWN	6.21407	7.51414	2.46241	0.000309857
AP1S1	DOWN	9.43106	10.7305	2.46133	0.00193624
SMOC2	DOWN	7.24224	8.54131	2.46072	0.000196974
YRDC	DOWN	10.6891	11.9871	2.45892	0.00270668
NNMT	DOWN	3.63867	4.93503	2.45608	0.00888592
ZNF689	DOWN	7.30704	8.6022	2.45404	0.00451344
CMTM8	DOWN	7.7825	9.0739	2.44764	0.00819196
DNAJB11	DOWN	10.8963	12.1868	2.44615	0.00179767
CD97	DOWN	9.27735	10.5678	2.44598	0.0020529
C1orf107	DOWN	6.24935	7.53373	2.43578	0.00192402
HNMT	DOWN	5.13036	6.4142	2.43486	0.00828446
CNIH3	DOWN	5.91909	7.19807	2.42668	0.00298861
FBLIM1	DOWN	5.18052	6.45678	2.4221	0.00671043
ZMYND8	DOWN	4.46725	5.74312	2.42145	0.000194089
ARL4C	DOWN	7.5408	8.81639	2.42097	6.36237e-05
TNFSF12-TNFSF13	DOWN	3.34514	4.619	2.41808	0.00329172
TNNT1	DOWN	8.37599	9.64672	2.41282	0.00695059
DPEP1	DOWN	7.32797	8.59793	2.41155	0.000246259
ATF1	DOWN	7.70609	8.97456	2.40906	0.00393278
RAB27A	DOWN	7.53863	8.80375	2.40346	0.00445642
CTPS	DOWN	9.75089	11.0144	2.40075	0.00339956
SDC1	DOWN	5.91999	7.17201	2.38175	0.00761415
ALG8	DOWN	9.42549	10.6746	2.37703	0.000346971
UFC1	DOWN	11.6032	12.8509	2.37461	0.00207598
ECHDC2	DOWN	3.39198	4.63773	2.37142	0.00237841
PPIL3	DOWN	9.38302	10.6278	2.36982	0.00222971
AGPAT2	DOWN	5.94558	7.18852	2.36681	0.00821833
AES	DOWN	7.79895	9.04077	2.36496	0.00366137
ANG	DOWN	7.98729	9.2272	2.36185	0.00429339
RHOQ	DOWN	5.4521	6.69113	2.36039	0.00602629
CLDN7	DOWN	8.50327	9.74227	2.36034	0.00330806
SHC1	DOWN	7.65404	8.89147	2.35777	9.77045e-05
HIP1	DOWN	5.3315	6.56389	2.34957	0.00340905
GPX2	DOWN	6.88304	8.11487	2.34866	0.000246403
TRIB2	DOWN	8.6639	9.89409	2.34598	0.0022658
CELF4	DOWN	4.17627	5.4057	2.34475	0.000623427
TPH1	DOWN	5.15759	6.38557	2.3424	0.000754048
ANGPT2	DOWN	3.29211	4.51804	2.33906	0.00028503
HSPA5	DOWN	9.97695	11.2025	2.33848	0.00424207
TMEM223	DOWN	8.29635	9.52094	2.33688	0.00502724
ZNF618	DOWN	7.16419	8.38103	2.32437	0.000201423
PFAS	DOWN	8.34119	9.55711	2.32289	0.0037103
KCNJ3	DOWN	5.4404	6.65509	2.32092	0.00336622
F12	DOWN	5.36422	6.57847	2.3202	0.00534322
LNP1	DOWN	7.165	8.37795	2.31812	0.00488921
EPS8L3	DOWN	2.46741	3.67735	2.31327	0.00445383
TMEM205	DOWN	9.78905	10.9943	2.30578	0.0034718
RPL22L1	DOWN	11.4142	12.6188	2.30477	0.00603261
DCHS1	DOWN	5.77173	6.97519	2.30292	5.93012e-05
DCTPP1	DOWN	10.1815	11.3817	2.29783	0.00394311
KIAA0114	DOWN	10.8784	12.0771	2.29534	0.00721135
RNF157	DOWN	5.72681	6.92229	2.2902	0.00219586
C12orf24	DOWN	7.97282	9.16764	2.28917	0.000886641
MANEAL	DOWN	10.341	11.534	2.28613	0.00636365
CDC25A	DOWN	7.25347	8.44261	2.28017	0.00263439
ZNF232	DOWN	8.61998	9.80904	2.28003	0.00768637
PPP1R14B	DOWN	5.84599	7.03085	2.27341	0.000160189
METTL4	DOWN	6.32458	7.50801	2.27117	0.000321837
BCCIP	DOWN	9.24476	10.4275	2.2701	0.00711131
CYP26B1	DOWN	6.3798	7.56004	2.26614	0.00212032
TOE1	DOWN	8.96023	10.1391	2.26399	0.000732891
CANX	DOWN	10.4448	11.6213	2.26027	0.000787374
EFNA1	DOWN	9.14792	10.3237	2.25922	0.00675528
TAP1	DOWN	9.4537	10.6279	2.25669	0.00169904
TBC1D30	DOWN	3.72395	4.89803	2.2565	0.00696713
OTUD6B	DOWN	8.86868	10.0417	2.25481	0.00320673
IL17RB	DOWN	7.89134	9.06417	2.25454	8.80291e-05
PHF19	DOWN	9.53102	10.6985	2.24617	0.00299137
LIMS3	DOWN	5.78325	6.94838	2.24253	0.00279016
ULBP2	DOWN	6.69504	7.85937	2.2413	0.000568197
SYNC	DOWN	3.23511	4.39943	2.24129	0.00451966
LOC647946	DOWN	6.97701	8.14057	2.2401	0.00555577
LOC100130933	DOWN	7.26554	8.42844	2.23908	0.00442028
LRRC59	DOWN	9.59717	10.7595	2.23819	0.00125803
PAPSS2	DOWN	3.64547	4.80742	2.23759	0.00609276
CENPV	DOWN	9.70724	10.8688	2.23698	0.00381435
LOC100505888	DOWN	5.20253	6.36283	2.23505	0.00016137
DDX39	DOWN	11.5685	12.7277	2.23334	0.0071974
PRMT3	DOWN	8.93444	10.093	2.2323	0.00253613
ZNF511	DOWN	11.3452	12.5018	2.22919	0.00188579
ALS2CR4	DOWN	7.61532	8.76818	2.22353	0.00664094
ALG5	DOWN	6.73893	7.88813	2.21791	0.00426936
TM4SF1	DOWN	6.99135	8.1384	2.21461	0.00130463
WDR12	DOWN	11.0406	12.1866	2.21295	0.00566932
MYO19	DOWN	7.61418	8.75496	2.205	0.000384419
LRP8	DOWN	7.86482	9.00538	2.20468	0.00803907
TUBBP5	DOWN	7.18295	8.32342	2.20454	0.00364727
WDR76	DOWN	7.6043	8.73691	2.19255	0.00914994
FUT3	DOWN	4.80534	5.93749	2.19184	0.00179377
FAM64A	DOWN	9.19456	10.3252	2.18953	0.00100511
HMGB3	DOWN	10.5405	11.671	2.18944	0.00556222
FLRT2	DOWN	4.71622	5.84675	2.18938	7.1932e-06
RRS1	DOWN	9.95116	11.0806	2.1877	0.000655564
SYK	DOWN	6.71367	7.84288	2.18739	0.00913371
KRTCAP3	DOWN	7.71204	8.83954	2.18479	0.00146371
BCOR	DOWN	5.78276	6.90956	2.18374	0.00978065
FAM122B	DOWN	8.29288	9.41348	2.17437	0.000397395
SSR3	DOWN	9.51845	10.6381	2.17289	0.000667043
SSTR1	DOWN	8.40471	9.52408	2.17251	0.00320783
MRPS12	DOWN	6.94237	8.06128	2.17183	3.27451e-05
UPP1	DOWN	7.81787	8.93438	2.16822	0.00775613
STX10	DOWN	7.82554	8.93969	2.16467	0.00705297
WDR4	DOWN	5.58423	6.69483	2.15935	0.00130466
DKC1	DOWN	10.8649	11.9713	2.15307	0.00245601
FAM60A	DOWN	10.1018	11.2015	2.14297	0.00285682
SST	DOWN	11.4015	12.5007	2.14235	0.00181337
INPP4B	DOWN	5.56188	6.65779	2.13747	0.000623623
STRA6	DOWN	6.40856	7.50416	2.13702	0.00594156
LOC439990	DOWN	4.40041	5.49572	2.13659	0.00535207
CHCHD10	DOWN	8.51247	9.60624	2.13431	0.00466636
ASGR1	DOWN	3.6382	4.73006	2.13148	0.00457668
STT3A	DOWN	10.0019	11.0897	2.1255	0.00189157
FABP5	DOWN	12.6428	13.7291	2.12321	0.00231342
AK2	DOWN	7.46744	8.55368	2.1232	0.00509257
DDR1	DOWN	6.3545	7.43643	2.11688	0.00263756
IGSF10	DOWN	5.9554	7.03534	2.11395	0.00195833
PET117	DOWN	9.94475	11.0225	2.11069	0.00412575
KCND3	DOWN	4.20869	5.28592	2.10999	0.00042106
TIMM9	DOWN	8.60099	9.67753	2.10896	0.0061094
BTG3	DOWN	5.91019	6.98669	2.10891	0.000159412
QTRT1	DOWN	7.09213	8.16856	2.1088	0.00179893
TBL1XR1	DOWN	7.38967	8.46258	2.10368	0.000517639
ALDH1A1	DOWN	9.95201	11.0239	2.10213	0.00490473
MTFP1	DOWN	8.40708	9.47856	2.10159	0.00169373
AMIGO2	DOWN	9.2849	10.3562	2.10137	0.00423089
NUDT5	DOWN	9.49342	10.5643	2.10079	0.00131703
CDC6	DOWN	8.93803	10.0072	2.0982	0.00183525
CEACAM1	DOWN	2.82219	3.88857	2.09418	0.00297823
JAG2	DOWN	6.33759	7.40395	2.09415	0.0010959
SLC1A5	DOWN	8.21326	9.27907	2.09334	0.00212224
CDR2	DOWN	9.73023	10.7954	2.09245	0.000241702
CLIC1	DOWN	12.2402	13.3033	2.08942	0.00039718
FEV	DOWN	3.0305	4.09283	2.08831	0.00025694
C1orf156	DOWN	7.45366	8.51516	2.0871	0.00393649
PDIA3	DOWN	8.79445	9.85495	2.08565	0.00348456
HYI	DOWN	7.43811	8.49759	2.08419	0.00106158
MEX3A	DOWN	4.62966	5.68553	2.07898	0.00492316
ZNF323	DOWN	6.03885	7.09461	2.07881	3.72118e-05
PYCR1	DOWN	7.48354	8.5381	2.07707	0.00401913
DCC	DOWN	3.64369	4.69154	2.06745	0.00641642
SLC20A1	DOWN	11.0771	12.1229	2.06453	0.000298153
TSPAN18	DOWN	3.06715	4.1126	2.06401	0.00313415
HRK	DOWN	7.6469	8.69226	2.06388	0.00632498
IPO4	DOWN	8.17994	9.22423	2.06235	0.00750412
URB2	DOWN	7.18038	8.22389	2.06125	0.00720268
TRMT1	DOWN	6.15968	7.20163	2.059	0.0041108
QPCT	DOWN	11.2177	12.2591	2.05836	0.0045844
PSMC3IP	DOWN	8.74784	9.788	2.05646	0.00025886
SSRP1	DOWN	10.0783	11.1177	2.05535	0.00117404
PLAU	DOWN	2.73649	3.77246	2.0505	0.00390173
MRPS15	DOWN	8.0139	9.04923	2.04958	0.00669072
LOC158402	DOWN	5.28403	6.31767	2.04718	0.0007178
HDGF	DOWN	10.8591	11.8917	2.04568	0.00214037
CORO1A	DOWN	8.06296	9.09478	2.04461	0.00615623
FAM69B	DOWN	3.30554	4.3361	2.04281	0.000472992
TMEM154	DOWN	7.10934	8.13974	2.04259	0.00911038
DOCK6	DOWN	4.0214	5.04737	2.03633	1.37584e-05
FTSJ1	DOWN	7.51928	8.54187	2.03156	0.00711894
TM7SF3	DOWN	8.437	9.45708	2.02804	0.00428269
RNF145	DOWN	9.59713	10.6162	2.02664	0.00269458
EBPL	DOWN	9.83125	10.8502	2.0265	0.000676698
GMPR	DOWN	5.66694	6.68531	2.02563	0.00515236
S100A11	DOWN	9.75772	10.7752	2.02437	0.00203219
IER3	DOWN	10.7992	11.8164	2.02391	0.00165924
FAM136A	DOWN	10.6692	11.6862	2.02373	0.000861098
CIRH1A	DOWN	11.0403	12.0562	2.02221	0.000949445
PGRMC1	DOWN	9.18608	10.2013	2.02116	0.00436401
ZNF57	DOWN	6.53364	7.54732	2.01905	0.00879222
TNFSF13	DOWN	2.88662	3.90002	2.01866	0.00722337
SLC5A6	DOWN	7.82156	8.83102	2.01316	0.00373842
TH1L	DOWN	9.62727	10.6366	2.01299	0.00140975
C10orf84	DOWN	7.83345	8.84241	2.01246	0.00816552
IGF2BP1	DOWN	5.76432	6.77326	2.01244	0.00761437
PIGW	DOWN	9.927	10.9302	2.00445	0.00550596
CCDC59	DOWN	9.62534	10.6284	2.0042	0.00715823
AADAT	DOWN	5.79686	6.7982	2.00187	0.009262
UCK2	DOWN	10.0064	11.0073	2.0013	0.00225467
HIST2H2BE	UP	10.2443	4.08553	71.447	3.21472e-05
HIST1H2BC	UP	9.5237	3.65647	58.3731	0.000407461
HIST2H4A	UP	8.7535	3.02108	53.1654	9.10817e-05
HIST1H3H	UP	8.91693	3.62824	39.0892	0.00280747
HIST1H2BG	UP	9.54489	4.47084	33.6853	7.10825e-05
LOC100506979	UP	8.16787	3.38267	27.5735	0.00151406
HIST1H2AC	UP	12.5752	7.82992	26.8204	0.000188791
HIST1H2AE	UP	8.59111	4.2135	20.7869	0.00982823
DHRS2	UP	12.7638	8.7959	15.6475	0.00012571
EFR3B	UP	7.73946	3.94386	13.8864	0.00253521
TP53INP1	UP	9.92662	6.40302	11.5003	0.000440725
HIST1H2AG	UP	9.56772	6.05441	11.4186	0.0013252
PNRC1	UP	10.5631	7.09304	11.0814	0.00135086
HIST2H2AA3	UP	10.5541	7.09569	10.9921	0.000157322
NUDT7	UP	8.60048	5.37647	9.34378	0.00421166
HIST1H2BD	UP	11.12	7.96506	8.90705	0.00167695
DGKQ	UP	8.72976	5.57622	8.89834	0.00829894
HIST1H2BJ	UP	6.30819	3.15921	8.87029	0.00125908
ABAT	UP	5.97968	3.0871	7.426	0.000279639
CASC1	UP	5.24687	2.4573	6.91423	0.0024689
PINK1	UP	8.14219	5.37139	6.8249	0.00662238
ZCCHC24	UP	8.07827	5.31332	6.79726	0.00272096
CTGF	UP	11.6793	8.92607	6.74242	5.63609e-05
KCTD21	UP	6.6734	3.98452	6.44811	0.00729665
TXNIP	UP	12.8983	10.2159	6.41923	8.40619e-05
LOC387723	UP	5.64494	2.96804	6.39476	0.00886095
LOC730631	UP	8.10778	5.46911	6.22757	0.00166506
LOC100507025	UP	6.01428	3.40807	6.08902	0.00559169
C19orf30	UP	10.0318	7.45293	5.97471	0.00176254
ADM	UP	12.2593	9.73078	5.76982	0.000168598
LOC644242	UP	6.77363	4.26193	5.7029	0.00252893
KIAA1958	UP	7.77617	5.2902	5.60209	0.000764698
NXN	UP	9.77545	7.34733	5.38191	0.00549876
DGAT1	UP	8.39752	6.00618	5.24644	0.00026754
OCEL1	UP	8.09854	5.72753	5.17301	6.01238e-05
EFNB2	UP	6.78203	4.42504	5.12298	0.00106322
H2BFS	UP	12.0991	9.76234	5.0515	0.00104781
HIST1H1C	UP	12.2083	9.88502	5.00452	0.00208747
HIST1H2BE	UP	10.6861	8.39628	4.8899	0.000397746
TP53INP2	UP	9.46901	7.18709	4.86325	0.000288196
LOC728392	UP	7.01896	4.73994	4.85349	0.000225794
ST7OT1	UP	4.7791	2.51799	4.7936	0.00687792
ARHGEF26	UP	8.30451	6.09328	4.63069	0.00300765
LOC100129550	UP	6.92832	4.73938	4.55972	0.00206935
CCNG2	UP	8.54127	6.35502	4.5512	0.000424282
HIST1H2BI	UP	9.15791	6.99054	4.49205	0.00130988
LRRC10B	UP	7.86556	5.70173	4.48103	0.00389527
RCBTB2	UP	8.24217	6.079	4.479	0.00147853
ARRDC4	UP	12.1468	9.99415	4.44633	0.000368565
PPM1J	UP	5.31244	3.16776	4.42193	0.00922812
HIST1H2BF	UP	10.0996	7.96546	4.38971	0.0065948
KLHL24	UP	7.8089	5.69174	4.33838	0.00570939
NANOS1	UP	9.54075	7.44107	4.28613	0.00114792
CNNM4	UP	6.82479	4.72528	4.28562	0.000703474
C11orf65	UP	5.33742	3.26132	4.21665	0.000288033
FAM131A	UP	7.41137	5.33645	4.21321	0.00296488
LOC100506100	UP	9.58669	7.53442	4.14759	0.00540705
PLA2G15	UP	7.6907	5.65374	4.1038	0.00266665
C6orf226	UP	6.96368	4.9611	4.00717	0.00186734
PCLO	UP	8.85369	6.85197	4.00476	0.00333913
BTG2	UP	8.25954	6.26231	3.99231	0.00412872
SEC14L5	UP	5.59898	3.60746	3.97656	0.00418521
LIFR	UP	6.89425	4.91204	3.95098	0.000353708
LOC100506380	UP	4.99444	3.02742	3.90958	0.00805858
MXD4	UP	5.87234	3.92259	3.86308	0.00132198
SERINC5	UP	11.321	9.3877	3.81933	0.00116355
HIST1H2BK	UP	13.7048	11.7986	3.74832	0.00150115
HIST1H2BH	UP	11.0061	9.12422	3.68557	0.00138283
IFIT1	UP	4.18274	2.30323	3.67949	0.00518291
PDGFRL	UP	8.29339	6.41999	3.66396	0.00240836
PAIP2B	UP	8.67592	6.8157	3.63065	0.0041481
COTL1	UP	9.16863	7.32269	3.59486	0.00344049
FAM117A	UP	7.39077	5.54523	3.59386	0.000306736
ARRDC3	UP	10.1922	8.35883	3.56356	9.56397e-05
TUFT1	UP	11.1713	9.33878	3.56161	0.000751912
FAM134C	UP	9.92234	8.12085	3.48579	0.00025114
FANK1	UP	6.51769	4.72097	3.47431	0.00627134
THAP8	UP	5.8861	4.09631	3.45765	0.00335408
DNM3	UP	4.69603	2.92263	3.41858	0.000199642
TTPAL	UP	9.70265	7.94962	3.37066	0.00135966
D2HGDH	UP	4.74116	2.98971	3.36697	0.00611542
ITFG3	UP	4.82776	3.08328	3.35074	0.00690896
LOC645676	UP	10.6158	8.87438	3.34362	0.00536574
RHEBL1	UP	5.79353	4.05808	3.32984	0.00501271
SESN1	UP	8.37362	6.64342	3.31773	0.00274622
BAMBI	UP	9.84153	8.11222	3.31568	0.0017434
MATN2	UP	7.06037	5.33881	3.29794	0.00439682
ERCC6	UP	8.78613	7.069	3.28782	0.000978661
RFESD	UP	6.69004	4.97443	3.28434	0.00414894
ZC3H6	UP	5.88041	4.16601	3.2816	0.00720669
C17orf108	UP	4.24827	2.53844	3.27123	0.00081308
BBS5	UP	5.2966	3.59477	3.25313	0.000899282
KIAA0319L	UP	7.04347	5.35347	3.22656	0.00201256
LDLRAP1	UP	8.41442	6.73019	3.21368	0.000181387
PEG10	UP	13.9984	12.3225	3.19507	0.00809614
ARHGAP12	UP	10.1111	8.44687	3.16936	0.0013602
DGCR6	UP	10.7178	9.06074	3.1538	0.000443305
HIF1AN	UP	9.15902	7.50373	3.14988	0.00337594
DNAJB2	UP	8.31331	6.66014	3.14524	0.00143186
C14orf139	UP	4.5193	2.86817	3.14079	0.00318167
CYB5D2	UP	8.46879	6.8286	3.11707	0.00448755
MEGF9	UP	8.62204	6.98856	3.1026	0.000459223
HEATR5A	UP	10.751	9.12501	3.08662	0.000270314
EID2B	UP	9.59312	7.9854	3.04771	0.00190444
TIPARP	UP	10.358	8.77048	3.0054	0.00358001
WDR63	UP	4.90817	3.32148	3.00361	0.00555673
ZYG11B	UP	11.0285	9.4481	2.99054	0.0004239
C17orf65	UP	4.10541	2.52545	2.98962	0.00737595
LOC642361	UP	10.2856	8.70852	2.98359	0.00647286
ZSWIM6	UP	11.0663	9.49183	2.97818	0.00216023
NPTX2	UP	8.64159	7.07132	2.96961	0.000423897
ZNF18	UP	6.68009	5.11599	2.95693	0.000871076
NMT2	UP	5.02797	3.4653	2.954	0.0024912
YPEL2	UP	5.94595	4.39605	2.92797	0.00204087
HEXIM1	UP	8.86116	7.3208	2.90867	0.00711111
STRADA	UP	8.46559	6.93158	2.89588	0.000879604
CCNYL1	UP	9.59239	8.06425	2.88414	0.00193588
C7orf70	UP	12.0025	10.4759	2.88093	0.00196958
KLRAQ1	UP	8.67984	7.15829	2.87099	6.90625e-05
DHTKD1	UP	8.78725	7.26719	2.86803	0.000137906
DCXR	UP	11.2717	9.75441	2.86245	0.00433782
ELOVL7	UP	10.1795	8.66737	2.85231	0.0018255
SEMA4F	UP	6.33334	4.82385	2.8471	0.00115108
ZKSCAN2	UP	8.61358	7.10546	2.84437	0.00570158
NCOA3	UP	7.39348	5.88674	2.84167	0.00254866
C1orf226	UP	6.43524	4.9303	2.83812	0.00191505
LOC100289361	UP	6.27922	4.77432	2.83805	0.00429762
MKNK2	UP	11.352	9.85533	2.8219	0.00169239
HABP4	UP	5.90862	4.4129	2.82004	0.00945074
PNPLA8	UP	10.9281	9.43835	2.80832	0.00147905
SESN2	UP	6.64383	5.16329	2.79053	0.00224488
PI4K2A	UP	7.00195	5.52354	2.78641	0.00574806
IFFO2	UP	6.82265	5.34529	2.78438	0.000430243
MAPKBP1	UP	7.83828	6.36244	2.78145	0.00176598
AASDH	UP	8.8377	7.36221	2.78079	0.000245883
CTSL2	UP	10.634	9.17852	2.74251	0.00766386
MAP3K9	UP	9.22328	7.76817	2.74176	0.00450414
WDR13	UP	8.68356	7.23156	2.73588	0.000731187
C1orf97	UP	9.68039	8.23116	2.73064	0.00451993
NOL4	UP	6.85289	5.40605	2.72611	0.000283442
KIAA0513	UP	6.2593	4.82665	2.69943	0.00286157
C11orf71	UP	8.11789	6.68654	2.69699	0.00998273
SAT1	UP	13.0561	11.6268	2.69321	0.000820367
PRUNE	UP	6.79497	5.36629	2.69201	0.00337207
REEP1	UP	9.03025	7.60322	2.68893	0.0065782
LOC100144603	UP	7.11243	5.68937	2.68153	0.00403447
HMGCL	UP	9.82259	8.40272	2.67561	0.00350788
BBS2	UP	9.28693	7.87371	2.6633	0.000322537
NXF1	UP	10.2553	8.84255	2.6624	0.00571734
AQP11	UP	5.26557	3.8539	2.66045	0.000432456
CLGN	UP	10.775	9.36728	2.6532	0.00229285
PPAPDC2	UP	9.62742	8.22596	2.64168	0.000853663
NUDT16L1	UP	10.1704	8.77179	2.63651	0.000647409
EGR1	UP	8.31059	6.91414	2.63252	0.000588834
MAK	UP	8.44396	7.04919	2.62947	0.00306616
TAX1BP3	UP	11.8344	10.4405	2.62789	0.000320286
TUBG2	UP	6.77687	5.38453	2.62505	0.0088313
LOC100507255	UP	4.86291	3.47645	2.61435	0.00141668
ID4	UP	10.7991	9.41385	2.61209	0.000104517
ING4	UP	4.90215	3.52788	2.59237	0.00652393
WDR78	UP	4.78231	3.41922	2.57237	0.00481189
EML1	UP	6.42579	5.06327	2.57134	0.000315548
ZNF280C	UP	7.60265	6.24375	2.56489	0.00471089
TMEM42	UP	8.36282	7.00571	2.56171	0.00738282
HIST1H3G	UP	7.27913	5.9275	2.55201	0.00551469
ACYP2	UP	10.7043	9.35534	2.5473	0.00803781
CCNDBP1	UP	11.5048	10.1568	2.54567	0.00335863
EPB41L5	UP	7.21503	5.8673	2.54512	0.00914092
DNAL4	UP	6.48657	5.14611	2.53233	0.000190366
ETFDH	UP	8.91212	7.57395	2.52832	0.00595783
TMEM187	UP	5.36282	4.02549	2.52683	0.00100565
PIAS1	UP	10.3236	8.9956	2.51047	0.000132861
MPND	UP	7.34196	6.01753	2.50435	0.00336866
GCDH	UP	8.78081	7.45986	2.49831	0.000335134
ETV5	UP	7.22868	5.90928	2.49563	0.00321988
C1orf115	UP	10.503	9.18479	2.49362	0.000695596
CCDC92	UP	7.93915	6.62328	2.48953	0.000360928
IZUMO4	UP	3.85452	2.54442	2.47959	0.00495712
UNC13B	UP	8.34305	7.0344	2.4771	0.00454809
PYGB	UP	8.43933	7.13157	2.47557	0.0027952
GSTZ1	UP	8.84335	7.53921	2.46937	0.00925608
TRIM68	UP	9.41636	8.11252	2.46886	0.00175737
RDM1	UP	5.4918	4.1884	2.4681	0.0055031
ANKMY2	UP	11.106	9.80991	2.45559	0.00363546
C1orf66	UP	6.58416	5.28821	2.45538	5.55478e-05
RRM2B	UP	10.2132	8.92128	2.44848	0.00462281
MED29	UP	11.8012	10.5154	2.4381	8.29873e-05
SMA4	UP	11.2962	10.013	2.43368	0.00238418
TMEM184B	UP	10.7666	9.48619	2.42907	0.00122643
LRPAP1	UP	10.4893	9.21134	2.42489	0.00145565
LOC100130837	UP	5.6007	4.32501	2.42115	0.00445825
SKI	UP	9.01213	7.73958	2.41589	0.00568663
ZNF658	UP	6.15441	4.88345	2.41322	0.00410032
VAT1	UP	8.10191	6.83284	2.41007	0.00781765
NRARP	UP	9.7583	8.49248	2.40464	0.00148024
UBE2H	UP	7.56688	6.30519	2.39777	0.000697702
KIAA0355	UP	8.79823	7.53706	2.3969	0.00283138
LGMN	UP	9.90913	8.65185	2.39045	0.00259265
CSRNP2	UP	7.19067	5.93585	2.38637	0.00162431
HES6	UP	13.8953	12.6412	2.38504	0.00197145
C16orf70	UP	8.29909	7.04922	2.37821	0.000800494
VPS39	UP	7.50495	6.25654	2.3758	0.00713457
ZSWIM5	UP	9.59652	8.34936	2.37374	0.00246767
FAM53C	UP	10.5951	9.34948	2.37113	0.00301248
LOC100506090	UP	8.25731	7.01228	2.37024	0.00926676
PPP2R3A	UP	5.54303	4.29834	2.36968	0.00145385
GXYLT2	UP	4.01104	2.76853	2.3661	0.00915278
TP53I3	UP	10.8978	9.65608	2.36479	0.00437995
APPL2	UP	7.46345	6.22776	2.35494	0.00835418
LOC93622	UP	11.5231	10.2877	2.35442	0.00462903
LOC339803	UP	9.51227	8.27695	2.35433	0.00759384
KLHL15	UP	10.95	9.71514	2.35364	0.000837701
GPCPD1	UP	8.72905	7.49598	2.35066	0.00113512
MORN3	UP	4.71553	3.48358	2.34884	0.00666392
KIF3A	UP	9.77779	8.5465	2.34776	0.000521324
NEU1	UP	10.0682	8.83848	2.34518	0.00115215
BNIP3L	UP	11.4982	10.2691	2.34418	0.00516694
RNF146	UP	8.8492	7.62204	2.34106	0.00678596
RETSAT	UP	9.10123	7.88289	2.32678	0.00376362
ZFYVE21	UP	8.12671	6.91577	2.31487	0.00889291
SNX19	UP	8.45348	7.24825	2.30573	0.000534797
LOC344595	UP	7.88723	6.68285	2.30439	0.00188492
FBXO8	UP	9.63403	8.43067	2.30275	0.00279895
GLCCI1	UP	7.05429	5.85127	2.30221	0.000416714
SRR	UP	5.87267	4.67084	2.30032	0.0050598
RRAGC	UP	10.7489	9.54748	2.29972	0.000142809
SLC30A4	UP	4.15321	2.95332	2.29723	0.000501311
INPP5F	UP	7.79464	6.59696	2.29369	0.00220208
MTM1	UP	6.69119	5.494	2.29292	0.000223749
TSPAN31	UP	9.16182	7.96609	2.29061	0.00741672
LOC100131354	UP	3.84603	2.65291	2.28647	2.69648e-05
TMCC3	UP	4.91194	3.71974	2.285	0.00326911
ACSL1	UP	8.97773	7.7866	2.28332	0.000506644
ATG2A	UP	9.60232	8.41145	2.2829	0.00513156
YPEL3	UP	5.59555	4.40589	2.28098	0.00198909
TUBB2B	UP	4.71919	3.53069	2.27915	0.000339388
H1F0	UP	12.619	11.4351	2.27199	0.000391901
FRMD5	UP	5.48703	4.30345	2.27139	0.00363561
HSPC157	UP	8.22422	7.04067	2.27135	0.000965062
ERCC2	UP	5.46762	4.28524	2.26951	0.00780057
IFT88	UP	8.62881	7.44745	2.2679	0.00856699
TPPP3	UP	6.04146	4.86178	2.26526	0.00234295
PIK3R3	UP	9.13986	7.9602	2.26523	0.0016439
SLC25A24	UP	8.86974	7.69131	2.26331	0.00403062
ANKRD50	UP	8.49403	7.32647	2.24631	0.00190771
LOC400027	UP	10.7119	9.54651	2.2429	0.00526573
SNX21	UP	5.01062	3.84677	2.24054	0.00400249
C7orf60	UP	7.70023	6.53664	2.24013	0.00928194
PIGV	UP	6.84452	5.68278	2.23728	0.00315619
RAPH1	UP	6.66773	5.50714	2.23549	0.00218386
BRD2	UP	10.7228	9.56354	2.23349	0.00306428
RAB40B	UP	7.9382	6.78123	2.22989	0.00297579
IER5	UP	11.2647	10.1099	2.22652	0.00193712
FAM40A	UP	9.6237	8.47057	2.22396	0.00257591
HIST1H3C	UP	4.92795	3.77499	2.2237	0.00313503
SPINK2	UP	6.08905	4.93703	2.22224	0.00533616
FAM134A	UP	9.35497	8.20308	2.22205	0.00677191
C10orf10	UP	8.65009	7.49949	2.22007	0.000360602
RTF1	UP	8.65846	7.51491	2.20924	0.0042061
SPECC1L	UP	9.72834	8.58593	2.20749	0.00105764
LOC338758	UP	8.94482	7.80284	2.20683	0.00555096
SGPP1	UP	8.9424	7.80133	2.20546	0.00391457
AMZ2P1	UP	8.68027	7.53978	2.20456	0.000210311
NT5DC1	UP	11.085	9.94839	2.19869	0.00529305
TSPYL5	UP	13.3498	12.2132	2.1985	0.00144381
DUSP14	UP	8.81195	7.67567	2.19814	0.00507103
H2AFJ	UP	9.88814	8.75624	2.19147	0.00989723
GLG1	UP	9.44625	8.31519	2.1902	0.00400532
STOX1	UP	6.40518	5.27414	2.19016	0.00309364
NRIP3	UP	8.75091	7.62127	2.18805	0.00214028
ACAD8	UP	8.36046	7.23106	2.18768	0.00867891
NPC2	UP	11.6631	10.5352	2.18544	0.00273671
JHDM1D	UP	8.49955	7.37312	2.18319	0.00164157
VAV3	UP	7.56955	6.44404	2.18178	0.00320956
LOC100506714	UP	7.12632	6.00817	2.17069	0.00684234
MYCL1	UP	4.67462	3.55695	2.16997	0.00342043
MANBA	UP	8.14715	7.03006	2.16909	0.00236551
NECAP2	UP	10.3003	9.18352	2.16867	0.00106695
TMEM188	UP	9.82297	8.71423	2.15658	0.00888502
ABTB2	UP	5.77783	4.66997	2.15526	0.00644417
TTC12	UP	5.20688	4.10023	2.15345	0.00446384
CCS	UP	9.41232	8.30773	2.15038	0.00189632
TP53TG1	UP	7.87207	6.76768	2.15008	0.00738014
TM7SF2	UP	9.0765	7.97439	2.14669	0.00494932
CRBN	UP	10.1394	9.03978	2.14293	0.00228764
VIPAR	UP	5.58008	4.48582	2.13503	0.00421792
LACTB	UP	9.67369	8.58152	2.13194	0.00243569
PUM1	UP	12.5365	11.4454	2.1303	0.00031753
TMCO6	UP	5.56323	4.47718	2.12291	0.00900852
KIAA0415	UP	7.55411	6.46822	2.12268	0.00953464
"SEPT10	UP	9.83769	8.7548	2.11827	0.00949832
HEATR6	UP	7.80545	6.72584	2.11348	0.000127468
INSIG1	UP	10.805	9.72653	2.11177	0.00642359
ABHD11	UP	7.11921	6.04109	2.11129	0.00456321
SLC9A6	UP	9.74166	8.66381	2.11089	0.00423866
ALDOC	UP	7.34461	6.2679	2.10922	0.00554731
RNF24	UP	6.14831	5.07215	2.10841	0.00363211
GLB1L	UP	5.69134	4.61819	2.10402	0.00672718
MOAP1	UP	11.4501	10.378	2.1025	3.93392e-05
PCYOX1	UP	10.5544	9.48342	2.1008	0.00188409
ID1	UP	14.5593	13.4905	2.09776	0.0022177
KLHL12	UP	8.8038	7.73526	2.0973	0.00380319
C15orf40	UP	11.0377	9.96933	2.09699	0.00285197
KIAA1033	UP	9.82765	8.76203	2.09307	0.0052323
UCP2	UP	10.9781	9.91252	2.09303	0.00118391
SIRT1	UP	11.3423	10.2768	2.09294	0.00486395
HBP1	UP	6.0076	4.94222	2.09272	0.000756268
LOC254128	UP	9.75388	8.69116	2.08887	0.000778079
TRIM36	UP	4.79184	3.73003	2.08755	0.000526044
SLC23A2	UP	6.64372	5.58198	2.08744	0.00513355
MYST2	UP	8.02313	6.96327	2.08473	0.00662985
RELL1	UP	12.0388	10.98	2.08322	0.00564235
GSTT1	UP	8.54292	7.48522	2.08161	0.0074838
LOC100507475	UP	7.76266	6.7075	2.07795	0.00740214
DEPDC5	UP	6.70151	5.64733	2.07653	0.00226195
CEP68	UP	5.31981	4.26734	2.07408	0.00611775
DNAJC16	UP	6.39037	5.33807	2.07384	0.000964836
C9orf102	UP	7.16082	6.11088	2.07044	0.00250714
STUB1	UP	11.6964	10.648	2.06824	0.00237839
WDR47	UP	10.4454	9.39733	2.06773	0.00358304
ZFYVE1	UP	4.78047	3.73252	2.06759	0.000659849
SPATA7	UP	7.56541	6.51903	2.06535	0.00780602
LRP6	UP	7.65247	6.60735	2.06354	0.000911379
LYRM5	UP	11.259	10.2151	2.06169	0.00510271
FOXD1	UP	9.61637	8.57437	2.05907	0.00359316
SLC25A44	UP	9.91942	8.8782	2.05797	0.00336405
TULP3	UP	8.03612	6.99503	2.05778	0.00260812
TIAM1	UP	6.96535	5.92585	2.05551	0.00280293
RABIF	UP	9.19866	8.15924	2.0554	0.000767246
ALAD	UP	8.87905	7.84301	2.0506	0.00631306
DCAF10	UP	7.75196	6.71598	2.05051	0.000211018
DNAH7	UP	4.97273	3.9393	2.0469	0.00330435
DNAJC5	UP	8.56773	7.53433	2.04684	0.00305769
IRF6	UP	5.7341	4.70187	2.04518	0.00135917
JARID2	UP	8.0731	7.04168	2.04404	0.000582291
ADAT1	UP	9.62731	8.59684	2.04269	0.00819075
FAM149B1	UP	6.12103	5.09076	2.04241	0.00252805
UBXN7	UP	8.87674	7.84699	2.04167	0.00449718
POLR3GL	UP	11.2372	10.2089	2.03957	0.00331202
CRY2	UP	5.62742	4.60257	2.03475	0.00659993
FAM127A	UP	8.59813	7.57589	2.03107	0.00507466
NFS1	UP	7.30809	6.28637	2.03035	0.000387537
NEURL1B	UP	11.1805	10.1597	2.02898	0.000827393
SEC14L1	UP	6.28547	5.2665	2.02647	0.00452728
SEC24B	UP	11.5165	10.4978	2.02606	0.00351355
FAM102B	UP	9.53607	8.51758	2.02579	0.00423864
TCFL5	UP	8.4347	7.41677	2.02502	0.00489789
PODXL	UP	10.107	9.0896	2.0242	0.000411077
ZNF697	UP	7.04889	6.03807	2.01505	0.00098181
HMG20B	UP	8.17564	7.16489	2.01496	0.00548843
GLUL	UP	11.8116	10.8014	2.01419	0.000283733
DFNA5	UP	8.60863	7.60097	2.01064	0.00478643
PJA2	UP	11.2186	10.213	2.00781	0.00124428
MYCBP2	UP	9.37173	8.36857	2.00438	0.00782232
SEMA3C	UP	4.73751	3.7353	2.00307	0.00925642
SLC24A6	UP	6.12787	5.1257	2.00302	0.00593354
NCRNA00094	UP	7.71837	6.71676	2.00223	0.00243136
SIDT2	UP	7.98695	6.98568	2.00176	0.000786419
C11orf67	UP	7.87112	6.87028	2.00117	0.00806185
BNIP2	UP	10.4259	9.4257	2.00022	0.00332382
TAOK3	UP	7.13576	6.13567	2.00012	0.00986959
